# Supplementary material for: Involvement of Auxin and Brassinosteroid in Dwarfism of Autotetraploid Apple (Malus × domestica)
Source: Sci Rep. 2016 May 24;6:26719. doi: 10.1038/srep26719 (PMC4877651; doi:10.1038/srep26719)
Supplement: Supplementary Dataset 1 [file srep26719-s2.xls]

Gene	RawIntensity-2X-4	RawIntensity-4X3B	TPM-2X-4	TPM-4X3B	log2 Ratio(4X3B/2X-4)	P-Value	FDR	GO Component	GO Function	GO Process	blast nr
gi|226760684|gb|GO516355.1|GO516355	0	62	0.01	10.77	10.07280253	0	0	-	-	-	gi|225444335|ref|XP_002264370.1|/1.79787e-50/PREDICTED: hypothetical protein [Vitis vinifera]
gi|71819957|gb|DR997348.1|DR997348	0	59	0.01	10.25	10.00140819	0	0	GO:0044464//cell part	-	GO:0006950//response to stress;GO:0009699//phenylpropanoid biosynthetic process	gi|255574738|ref|XP_002528277.1|/7.47663e-58/Disease resistance response protein, putative [Ricinus communis]
MDP0000161200	0	38	0.01	6.6	9.366322214	3.27E-12	5.43E-11	GO:0044464//cell part	GO:0008375//acetylglucosaminyltransferase activity	-	gi|255567220|ref|XP_002524591.1|/9.76216e-179/catalytic, putative [Ricinus communis]
MDP0000154407	0	38	0.01	6.6	9.366322214	3.27E-12	5.42E-11	GO:0043231//intracellular membrane-bounded organelle	GO:0003723//RNA binding;GO:0008168//methyltransferase activity	GO:0006379//mRNA cleavage;GO:0009451//RNA modification;GO:0009908//flower development;GO:0045087//innate immune response;GO:0035195//gene silencing by miRNA;GO:0016246//RNA interference	gi|297740849|emb|CBI31031.3|/0/unnamed protein product [Vitis vinifera]
gi|226803946|gb|GO559115.1|GO559115	0	35	0.01	6.08	9.247927513	2.64E-11	3.95E-10	-	-	-	-
gi|71824109|gb|DT001501.1|DT001501	0	34	0.01	5.91	9.20701432	5.29E-11	7.68E-10	GO:0043231//intracellular membrane-bounded organelle	-	GO:0000902//cell morphogenesis;GO:0009827//plant-type cell wall modification;GO:0000003//reproduction	gi|70779675|gb|AAZ08314.1|/2.8069e-43/putative beta-expansin [Eucalyptus globulus]
gi|226789791|gb|GO547801.1|GO547801	0	28	0.01	4.86	8.924812504	3.44E-09	4.16E-08	-	GO:0005488//binding	-	gi|224138222|ref|XP_002322760.1|/4.34048e-36/predicted protein [Populus trichocarpa]
gi|48422375|gb|CN949565.1|CN949565	0	27	0.01	4.69	8.873444113	6.91E-09	8.05E-08	-	-	-	-
gi|46600997|gb|CN488449.1|CN488449	0	25	0.01	4.34	8.761551232	2.78E-08	3.03E-07	-	GO:0003676//nucleic acid binding;GO:0001071//nucleic acid binding transcription factor activity	GO:0010467//gene expression;GO:0009908//flower development	gi|297737848|emb|CBI27049.3|/6.42716e-22/unnamed protein product [Vitis vinifera]
gi|226799190|gb|GO554143.1|GO554143	0	24	0.01	4.17	8.703903573	5.57E-08	5.89E-07	-	-	-	-
MDP0000443113	0	24	0.01	4.17	8.703903573	5.57E-08	5.89E-07	-	-	-	gi|302398863|gb|ADL36726.1|/1.01078e-149/HD domain class transcription factor [Malus x domestica]
MDP0000672486	0	21	0.01	3.65	8.511752654	4.49E-07	4.23E-06	-	-	GO:0048511//rhythmic process	gi|225434873|ref|XP_002283159.1|/1.23587e-79/PREDICTED: hypothetical protein [Vitis vinifera]
gi|71814702|gb|DR992093.1|DR992093	0	19	0.01	3.3	8.366322214	1.81E-06	1.56E-05	-	-	-	gi|255573414|ref|XP_002527633.1|/2.38887e-16/conserved hypothetical protein [Ricinus communis]
gi|226776313|gb|GO530807.1|GO530807	0	18	0.01	3.13	8.290018847	3.62E-06	2.98E-05	GO:0031410//cytoplasmic vesicle	GO:0043167//ion binding;GO:0015928//fucosidase activity	GO:0044238//primary metabolic process;GO:0009987//cellular process	gi|225455613|ref|XP_002270630.1|/8.36472e-34/PREDICTED: hypothetical protein [Vitis vinifera]
gi|226783827|gb|GO538328.1|GO538328	0	18	0.01	3.13	8.290018847	3.62E-06	2.98E-05	-	-	-	-
gi|226760852|gb|GO515866.1|GO515866	0	18	0.01	3.13	8.290018847	3.62E-06	2.98E-05	-	-	-	gi|224103029|ref|XP_002312896.1|/5.20222e-06/predicted protein [Populus trichocarpa]
gi|226774918|gb|GO529863.1|GO529863	0	17	0.01	2.95	8.204571144	7.27E-06	5.68E-05	GO:0030312//external encapsulating structure	GO:0016491//oxidoreductase activity	-	gi|255564331|ref|XP_002523162.1|/1.37614e-56/Reticuline oxidase precursor, putative [Ricinus communis]
MDP0000173837	0	17	0.01	2.95	8.204571144	7.27E-06	5.67E-05	GO:0009528//plastid inner membrane;GO:0009534//chloroplast thylakoid	GO:0015291//secondary active transmembrane transporter activity;GO:0015103//inorganic anion transmembrane transporter activity	GO:0015698//inorganic anion transport;GO:0009314//response to radiation;GO:0051707//response to other organism	gi|225454266|ref|XP_002275090.1|/0/PREDICTED: hypothetical protein [Vitis vinifera]
gi|50406917|gb|CO576665.1|CO576665	0	17	0.01	2.95	8.204571144	7.27E-06	5.67E-05	GO:0043231//intracellular membrane-bounded organelle;GO:0015935//small ribosomal subunit	GO:0005198//structural molecule activity	GO:0010467//gene expression	gi|297743124|emb|CBI35991.3|/1.5952e-23/unnamed protein product [Vitis vinifera]
gi|51239285|gb|CO899495.1|CO899495	0	16	0.01	2.78	8.118941073	1.46E-05	0.000108522	-	-	-	-
gi|226797883|gb|GO553685.1|GO553685	0	16	0.01	2.78	8.118941073	1.46E-05	0.000108488	-	-	-	-
gi|226743611|gb|GO498756.1|GO498756	0	16	0.01	2.78	8.118941073	1.46E-05	0.000108453	GO:0005576//extracellular region;GO:0030312//external encapsulating structure	GO:0016798//hydrolase activity, acting on glycosyl bonds;GO:0016758//transferase activity, transferring hexosyl groups	GO:0044042//glucan metabolic process	gi|226001045|dbj|BAH36876.1|/4.25602e-34/xyloglucan endotransglucosylase/hydrolase [Rosa hybrid cultivar]
gi|226802326|gb|GO557479.1|GO557479	0	15	0.01	2.61	8.027905997	2.92E-05	0.000205438	-	-	-	gi|255573752|ref|XP_002527797.1|/1.33617e-57/conserved hypothetical protein [Ricinus communis]
gi|54622089|gb|CV629225.1|CV629225	0	15	0.01	2.61	8.027905997	2.92E-05	0.000205377	-	-	-	gi|225425676|ref|XP_002275043.1|/4.55701e-39/PREDICTED: hypothetical protein [Vitis vinifera]
MDP0000229485	0	15	0.01	2.61	8.027905997	2.92E-05	0.000205316	-	-	-	gi|224085870|ref|XP_002307720.1|/2.78862e-23/predicted protein [Populus trichocarpa]
MDP0000307089	0	15	0.01	2.61	8.027905997	2.92E-05	0.000205254	-	-	-	gi|255547494|ref|XP_002514804.1|/1.01249e-37/TMV resistance protein N, putative [Ricinus communis]
gi|50887253|gb|CO751999.1|CO751999	0	15	0.01	2.61	8.027905997	2.92E-05	0.000205193	-	GO:0035251//UDP-glucosyltransferase activity;GO:0019203//carbohydrate phosphatase activity	GO:0005991//trehalose metabolic process	gi|255573182|ref|XP_002527520.1|/1.03082e-16/trehalose-6-phosphate synthase, putative [Ricinus communis]
gi|71814147|gb|DR991538.1|DR991538	0	14	0.01	2.43	7.924812504	5.86E-05	0.000390128	GO:0043231//intracellular membrane-bounded organelle	GO:0015926//glucosidase activity	GO:0044238//primary metabolic process	gi|297745944|emb|CBI16000.3|/5.79972e-43/unnamed protein product [Vitis vinifera]
gi|48422053|gb|CN949243.1|CN949243	0	14	0.01	2.43	7.924812504	5.86E-05	0.000390018	-	-	-	gi|255564860|ref|XP_002523424.1|/4.90073e-19/conserved hypothetical protein [Ricinus communis]
MDP0000221435	0	14	0.01	2.43	7.924812504	5.86E-05	0.000389908	-	GO:0004497//monooxygenase activity;GO:0005506//iron ion binding	-	gi|225458446|ref|XP_002282035.1|/0/PREDICTED: hypothetical protein [Vitis vinifera]
gi|51564391|gb|CV085042.1|CV085042	0	14	0.01	2.43	7.924812504	5.86E-05	0.000389798	-	-	-	-
gi|53858724|gb|CV525050.1|CV525050	0	14	0.01	2.43	7.924812504	5.86E-05	0.000389688	GO:0043231//intracellular membrane-bounded organelle;GO:0009523//photosystem II	GO:0046872//metal ion binding	GO:0044237//cellular metabolic process	gi|225425642|ref|XP_002272064.1|/1.68086e-65/PREDICTED: hypothetical protein [Vitis vinifera]
gi|48488727|gb|CN996837.1|CN996837	0	14	0.01	2.43	7.924812504	5.86E-05	0.000389578	-	-	-	-
gi|226795691|gb|GO548353.1|GO548353	0	13	0.01	2.26	7.820178962	0.000117525	0.000728695	-	-	-	gi|302398879|gb|ADL36734.1|/1.45119e-22/HSF domain class transcription factor [Malus x domestica]
MDP0000177048	0	13	0.01	2.26	7.820178962	0.000117525	0.000728503	-	-	-	gi|225447209|ref|XP_002272217.1|/1.71603e-99/PREDICTED: hypothetical protein [Vitis vinifera]
gi|226799314|gb|GO552206.1|GO552206	0	13	0.01	2.26	7.820178962	0.000117525	0.000728312	GO:0043231//intracellular membrane-bounded organelle	GO:0016301//kinase activity;GO:0032559	GO:0034641//cellular nitrogen compound metabolic process;GO:0006796//phosphate metabolic process	gi|225435224|ref|XP_002282115.1|/1.09113e-10/PREDICTED: hypothetical protein [Vitis vinifera]
gi|48694188|gb|CO052723.1|CO052723	2	91	0.35	15.81	5.497338635	0.000115989	0.000720685	-	-	-	-
gi|226784110|gb|GO539751.1|GO539751	5	220	0.86	38.21	5.473469788	2.80E-05	0.000198231	-	-	-	-
gi|226791876|gb|GO547715.1|GO547715	10	265	1.73	46.03	4.7337305	1.66E-06	1.44E-05	GO:0005576//extracellular region;GO:0030312//external encapsulating structure	GO:0016209//antioxidant activity;GO:0046914//transition metal ion binding;GO:0004871//signal transducer activity;GO:0003824//catalytic activity	GO:0009755//hormone-mediated signaling pathway;GO:0008152//metabolic process	gi|18203684|sp|Q9ZRA4.1|AB19A_PRUPE/4.20132e-18/RecName: Full=Auxin-binding protein ABP19a; Flags: Precursor
gi|48257422|gb|CN871264.1|CN871264	7	175	1.21	30.4	4.650992371	9.45E-06	7.27E-05	-	-	-	-
gi|51864489|gb|CV128970.1|CV128970	2	48	0.35	8.34	4.574620556	0.000115989	0.000721065	-	-	-	-
gi|48288514|gb|CN902274.1|CN902274	2	44	0.35	7.64	4.448145811	0.000115989	0.000720875	-	-	-	-
gi|52862406|gb|CV467476.1|CV467476	2	34	0.35	5.91	4.077731303	0.000115999	0.000720554	-	-	-	-
gi|48120451|gb|CN863799.1|CN863799	8	131	1.38	22.75	4.043126373	5.35E-06	4.28E-05	-	-	-	gi|187372986|gb|ACD03227.1|/2.322e-13/xyloglucan endotransglucosylase/hydrolase 3 [Malus x domestica]
gi|91042159|gb|EB152577.1|EB152577	3	48	0.52	8.34	4.003463855	7.41E-05	0.000477933	-	-	-	-
gi|51098717|gb|CO868567.1|CO868567	2	32	0.35	5.56	3.989658056	0.000116023	0.000720516	-	-	-	-
gi|48263643|gb|CN877403.1|CN877403	2	31	0.35	5.38	3.942179346	0.000116053	0.000720513	-	-	-	-
gi|90996543|gb|EB106964.1|EB106964	4	56	0.69	9.73	3.817771538	4.64E-05	0.000313443	-	-	-	-
gi|71824278|gb|DT001670.1|DT001670	3	42	0.52	7.3	3.811312936	7.41E-05	0.000477805	GO:0009536//plastid	GO:0008757//S-adenosylmethionine-dependent methyltransferase activity	GO:0006730//one-carbon metabolic process	gi|225447500|ref|XP_002267469.1|/2.25151e-21/PREDICTED: hypothetical protein [Vitis vinifera]
gi|48261937|gb|CN875697.1|CN875697	2	27	0.35	4.69	3.744161096	0.000116798	0.000724755	-	-	-	-
gi|48941051|gb|CO067761.2|CO067761	3	40	0.52	6.95	3.740429449	7.41E-05	0.000477682	-	-	-	-
MDP0000198054	47	595	8.12	103.35	3.669914851	0	0	-	-	GO:0006351//transcription, DNA-dependent	gi|292668891|gb|ADE41100.1|/2.02567e-101/AP2 domain class transcription factor [Malus x domestica]
gi|118554183|gb|EH034602.1|EH034602	2	25	0.35	4.34	3.632268215	0.000118829	0.000735234	-	GO:0001071//nucleic acid binding transcription factor activity	GO:0010467//gene expression;GO:0032502//developmental process	gi|225451501|ref|XP_002271949.1|/3.12349e-12/PREDICTED: hypothetical protein [Vitis vinifera]
gi|71818978|gb|DR996369.1|DR996369	2	25	0.35	4.34	3.632268215	0.000118829	0.000735041	GO:0031224//intrinsic to membrane	GO:0016765//transferase activity, transferring alkyl or aryl (other than methyl) groups	-	gi|254596582|gb|ACT75571.1|/3.63357e-54/homogentisate phytyltransferase [Malus x domestica]
gi|226762405|gb|GO520303.1|GO520303	57	679	9.85	117.94	3.581785564	2.95E-14	6.70E-13	-	GO:0016747//transferase activity, transferring acyl groups other than amino-acyl groups	GO:0009699//phenylpropanoid biosynthetic process	gi|60280215|gb|AAX16492.1|/9.33026e-32/chalcone synthase [Malus x domestica]
MDP0000193777	2	23	0.35	4	3.514573173	0.000125868	0.000773105	GO:0031410//cytoplasmic vesicle	GO:0004713//protein tyrosine kinase activity;GO:0032559	GO:0009056//catabolic process;GO:0006464//protein modification process	gi|224059146|ref|XP_002299738.1|/0/predicted protein [Populus trichocarpa]
MDP0000230456	2	23	0.35	4	3.514573173	0.000125868	0.000772904	GO:0043231//intracellular membrane-bounded organelle	GO:0003677//DNA binding;GO:0001071//nucleic acid binding transcription factor activity	GO:0006351//transcription, DNA-dependent	gi|302398879|gb|ADL36734.1|/6.06778e-164/HSF domain class transcription factor [Malus x domestica]
gi|71814601|gb|DR991992.1|DR991992	4	44	0.69	7.64	3.468904371	4.64E-05	0.000313358	GO:0009536//plastid	GO:0046914//transition metal ion binding	-	gi|297745837|emb|CBI15893.3|/9.4619e-18/unnamed protein product [Vitis vinifera]
gi|226789806|gb|GO547811.1|GO547811	3	33	0.52	5.73	3.461951611	7.43E-05	0.000478272	-	-	-	-
gi|226798727|gb|GO554133.1|GO554133	3	33	0.52	5.73	3.461951611	7.43E-05	0.000478141	-	-	-	gi|225444875|ref|XP_002279373.1|/1.14223e-36/PREDICTED: hypothetical protein [Vitis vinifera]
gi|46607993|gb|CN491346.1|CN491346	6	66	1.04	11.46	3.461951611	1.64E-05	0.000120472	GO:0044464//cell part	-	-	gi|255574497|ref|XP_002528160.1|/1.09631e-21/pentatricopeptide repeat-containing protein, putative [Ricinus communis]
gi|226784873|gb|GO540387.1|GO540387	9	97	1.55	16.85	3.442408471	2.99E-06	2.50E-05	-	-	-	gi|225441098|ref|XP_002263868.1|/4.76794e-14/PREDICTED: hypothetical protein [Vitis vinifera]
gi|91038978|gb|EB149396.1|EB149396	33	345	5.7	59.93	3.39424455	1.07E-12	1.87E-11	-	-	-	gi|225424154|ref|XP_002284010.1|/8.16568e-28/PREDICTED: hypothetical protein [Vitis vinifera]
gi|46424024|gb|CN444760.1|CN444760	2	21	0.35	3.65	3.382469637	0.000149962	0.000901604	GO:0044464//cell part	GO:0017111//nucleoside-triphosphatase activity;GO:0015098//molybdate ion transmembrane transporter activity;GO:0032559	GO:0009207	gi|255634050|gb|ACU17387.1|/3.51287e-20/unknown [Glycine max]
gi|226808489|gb|GO563960.1|GO563960	2	21	0.35	3.65	3.382469637	0.000149962	0.000901375	-	-	-	-
MDP0000207324	3	30	0.52	5.21	3.324699844	7.49E-05	0.000480931	-	-	-	gi|307136082|gb|ADN33930.1|/1.99598e-82/hypothetical protein [Cucumis melo subsp. melo]
gi|48381461|gb|CN908960.1|CN908960	10	97	1.73	16.85	3.283904648	1.66E-06	1.44E-05	-	-	-	gi|224103869|ref|XP_002334007.1|/3.96828e-14/predicted protein [Populus trichocarpa]
gi|226791823|gb|GO546001.1|GO546001	3	29	0.52	5.04	3.276840205	7.54E-05	0.000484337	-	-	-	gi|255630260|gb|ACU15485.1|/8.52426e-08/unknown [Glycine max]
MDP0000815065	16	152	2.76	26.4	3.257797757	4.19E-08	4.49E-07	-	-	GO:0009987//cellular process;GO:0009639//response to red or far red light	gi|157399680|gb|ABV53464.1|/2.80165e-94/pseudo-response regulator 5 [Castanea sativa]
gi|49631132|gb|CO414884.1|CO414884	7	65	1.21	11.29	3.221966533	9.45E-06	7.26E-05	-	-	-	gi|255538598|ref|XP_002510364.1|/5.37516e-32/hypothetical protein RCOM_1593930 [Ricinus communis]
gi|91005363|gb|EB115784.1|EB115784	5	46	0.86	7.99	3.215786938	2.80E-05	0.000198179	-	-	-	-
gi|49633199|gb|CO416951.1|CO416951	13	117	2.25	20.32	3.174903496	2.70E-07	2.61E-06	-	-	-	gi|297734316|emb|CBI15563.3|/8.70682e-33/unnamed protein product [Vitis vinifera]
gi|91000855|gb|EB111276.1|EB111276	3	27	0.52	4.69	3.173004394	7.85E-05	0.000502079	-	-	-	gi|73658576|emb|CAJ27149.1|/1.24899e-06/putative LZ-NBS-LRR resistance protein [Rosa hybrid cultivar]
MDP0000248977	3	27	0.52	4.69	3.173004394	7.85E-05	0.000501943	-	-	-	gi|255585399|ref|XP_002533395.1|/1.29055e-88/ankyrin repeat-containing protein, putative [Ricinus communis]
gi|48266075|gb|CN879835.1|CN879835	21	185	3.63	32.13	3.145879527	1.78E-09	2.22E-08	-	-	-	-
MDP0000410696	12	105	2.07	18.24	3.139403057	4.97E-07	4.65E-06	-	-	-	gi|224127726|ref|XP_002329162.1|/4.36974e-129/tir-nbs-lrr resistance protein [Populus trichocarpa]
MDP0000152366	3	26	0.52	4.52	3.119739244	8.20E-05	0.000523244	GO:0043231//intracellular membrane-bounded organelle	-	-	gi|147777557|emb|CAN69310.1|/0/hypothetical protein VITISV_003086 [Vitis vinifera]
gi|48940909|gb|CO067617.2|CO067617	4	34	0.69	5.91	3.098489863	4.67E-05	0.000315072	-	-	-	-
gi|226760434|gb|GO516289.1|GO516289	15	127	2.59	22.06	3.090408788	7.82E-08	8.10E-07	GO:0031410//cytoplasmic vesicle	GO:0046914//transition metal ion binding;GO:0016655//oxidoreductase activity, acting on NADH or NADPH, quinone or similar compound as acceptor;GO:0016836//hydro-lyase activity	GO:0055067;GO:0044237//cellular metabolic process;GO:0000302//response to reactive oxygen species	gi|224068829|ref|XP_002326210.1|/1.59778e-28/predicted protein [Populus trichocarpa]
gi|55769057|gb|CV825943.1|CV825943	27	223	4.66	38.74	3.055422094	3.90E-11	5.75E-10	GO:0009526//plastid envelope;GO:0009534//chloroplast thylakoid;GO:0009570//chloroplast stroma;GO:0033178//proton-transporting two-sector ATPase complex, catalytic domain	GO:0015078//hydrogen ion transmembrane transporter activity	GO:0006952//defense response;GO:0006818//hydrogen transport;GO:0009767//photosynthetic electron transport chain;GO:0006754//ATP biosynthetic process	gi|225460496|ref|XP_002274963.1|/1.39679e-28/PREDICTED: hypothetical protein [Vitis vinifera]
gi|48392040|gb|CN919227.1|CN919227	6	49	1.04	8.51	3.032575604	1.64E-05	0.000120441	GO:0016020//membrane	GO:0046872//metal ion binding;GO:0004674//protein serine/threonine kinase activity;GO:0032559	GO:0006464//protein modification process	gi|2665890|gb|AAB88537.1|/1.68652e-31/calcium-dependent protein kinase [Fragaria x ananassa]
gi|226772644|gb|GO527129.1|GO527129	36	289	6.22	50.2	3.012700879	2.54E-13	4.90E-12	-	-	-	-
gi|51239017|gb|CO899227.1|CO899227	47	375	8.12	65.14	3.003992087	0	0	GO:0044424//intracellular part	-	-	gi|224130146|ref|XP_002328665.1|/5.3475e-22/predicted protein [Populus trichocarpa]
gi|48394303|gb|CN921490.1|CN921490	3	24	0.52	4.17	3.003463855	1.00E-04	0.000629163	-	-	-	-
gi|71820713|gb|DR998104.1|DR998104	20	157	3.46	27.27	2.978470757	3.36E-09	4.07E-08	-	-	-	-
gi|226768030|gb|GO524482.1|GO524482	1152	8935	199.02	1552.02	2.963161826	3.50E-12	5.78E-11	-	-	-	-
MDP0000251125	3	23	0.52	4	2.943416472	0.000120622	0.000744565	GO:0043231//intracellular membrane-bounded organelle	GO:0030528//transcription regulator activity;GO:0042802//identical protein binding	GO:0009987//cellular process;GO:0009888//tissue development;GO:0010015//root morphogenesis	gi|225436136|ref|XP_002274971.1|/0/PREDICTED: hypothetical protein [Vitis vinifera]
gi|226791226|gb|GO546834.1|GO546834	3	23	0.52	4	2.943416472	0.000120622	0.00074437	-	-	-	-
gi|50891704|gb|CO756457.1|CO756457	27	204	4.66	35.44	2.926976744	3.90E-11	5.75E-10	-	-	-	-
gi|48422133|gb|CN949323.1|CN949323	13	96	2.25	16.68	2.890122382	2.70E-07	2.61E-06	-	-	-	-
gi|51561232|gb|CV082383.1|CV082383	11	81	1.9	14.07	2.888551005	9.11E-07	8.22E-06	-	-	-	gi|255549800|ref|XP_002515951.1|/8.12391e-08/conserved hypothetical protein [Ricinus communis]
gi|54624043|gb|CV631179.1|CV631179	9	66	1.55	11.46	2.886266923	2.99E-06	2.50E-05	GO:0031224//intrinsic to membrane;GO:0030684//preribosome;GO:0043231//intracellular membrane-bounded organelle	-	-	gi|224068600|ref|XP_002326155.1|/1.03508e-36/predicted protein [Populus trichocarpa]
gi|226783195|gb|GO540549.1|GO540549	3	22	0.52	3.82	2.87698911	0.000157419	0.000943554	-	-	-	-
gi|226792095|gb|GO546611.1|GO546611	3	22	0.52	3.82	2.87698911	0.000157419	0.000943314	-	-	-	-
gi|226806613|gb|GO564433.1|GO564433	3	22	0.52	3.82	2.87698911	0.000157419	0.000943075	-	-	-	-
MDP0000267128	4	29	0.69	5.04	2.868755467	5.22E-05	0.000349209	GO:0005618//cell wall	GO:0030234//enzyme regulator activity;GO:0004091//carboxylesterase activity	GO:0071555	gi|226490392|dbj|BAH56489.1|/0/pectin methylesterase 1 [Prunus persica]
gi|226775463|gb|GO530471.1|GO530471	4	29	0.69	5.04	2.868755467	5.22E-05	0.00034911	-	-	-	-
gi|226766578|gb|GO520942.1|GO520942	5	36	0.86	6.25	2.861447625	2.84E-05	0.000200805	GO:0031224//intrinsic to membrane	GO:0004497//monooxygenase activity;GO:0050662//coenzyme binding	GO:0008152//metabolic process	gi|91771692|gb|ABE60738.1|/5.97218e-35/squalene epoxidase [Panax notoginseng]
gi|226771926|gb|GO529043.1|GO529043	10	72	1.73	12.51	2.854237847	1.66E-06	1.45E-05	GO:0043231//intracellular membrane-bounded organelle	GO:0016787//hydrolase activity	GO:0008152//metabolic process;GO:0010038//response to metal ion	gi|46093878|gb|AAS79792.1|/4.55081e-70/sucrose phosphate phosphatase [Malus x domestica]
gi|226750085|gb|GO504729.1|GO504729	8	57	1.38	9.9	2.842760258	5.35E-06	4.28E-05	-	-	-	gi|297734356|emb|CBI15603.3|/1.68896e-09/unnamed protein product [Vitis vinifera]
gi|54624871|gb|CV632007.1|CV632007	114	810	19.7	140.7	2.836354794	2.60E-14	5.94E-13	GO:0043234//protein complex;GO:0043231//intracellular membrane-bounded organelle	GO:0003676//nucleic acid binding;GO:0030234//enzyme regulator activity	GO:0006260//DNA replication;GO:0019985//translesion synthesis	gi|255558840|ref|XP_002520443.1|/1.50918e-33/proliferating cell nuclear antigen, putative [Ricinus communis]
gi|226772883|gb|GO528214.1|GO528214	10	71	1.73	12.33	2.833328857	1.66E-06	1.45E-05	-	-	-	-
gi|48416363|gb|CN943550.1|CN943550	6	42	1.04	7.3	2.811312936	1.65E-05	0.000120776	GO:0009536//plastid	-	-	gi|307135825|gb|ADN33697.1|/6.77905e-24/hypothetical protein [Cucumis melo subsp. melo]
gi|49633572|gb|CO417324.1|CO417324	29	202	5.01	35.09	2.808177439	1.12E-11	1.73E-10	-	-	-	-
gi|48398397|gb|CN925584.1|CN925584	17	117	2.94	20.32	2.789012342	2.24E-08	2.47E-07	GO:0009536//plastid	GO:0005488//binding;GO:0016832//aldehyde-lyase activity	GO:0006007//glucose catabolic process	gi|40457267|gb|AAR86689.1|/2.63554e-45/fructose-bisphosphate aldolase [Glycine max]
gi|226797975|gb|GO553352.1|GO553352	5	34	0.86	5.91	2.780749565	2.93E-05	0.000205518	-	-	-	gi|224097638|ref|XP_002311023.1|/1.63558e-09/predicted protein [Populus trichocarpa]
gi|226755577|gb|GO511642.1|GO511642	14	95	2.42	16.5	2.769387072	1.46E-07	1.46E-06	-	-	-	-
MDP0000284515	4	27	0.69	4.69	2.764919656	6.45E-05	0.000422286	-	GO:0015036//disulfide oxidoreductase activity	GO:0007165//signal transduction;GO:0019725//cellular homeostasis	gi|225425112|ref|XP_002272955.1|/0/PREDICTED: hypothetical protein [Vitis vinifera]
gi|90998137|gb|EB108558.1|EB108558	4	27	0.69	4.69	2.764919656	6.45E-05	0.000422169	-	-	-	-
gi|49632842|gb|CO416594.1|CO416594	37	250	6.39	43.43	2.764804117	1.77E-13	3.53E-12	-	-	-	-
gi|226796148|gb|GO552511.1|GO552511	6	40	1.04	6.95	2.740429449	1.66E-05	0.000121501	-	-	-	-
gi|48259854|gb|CN873696.1|CN873696	8	53	1.38	9.21	2.738532889	5.35E-06	4.27E-05	-	-	-	-
gi|50406347|gb|CO576183.1|CO576183	5	33	0.86	5.73	2.736126574	3.02E-05	0.000211766	-	-	-	-
gi|53857364|gb|CV523690.1|CV523690	5	33	0.86	5.73	2.736126574	3.02E-05	0.000211703	GO:0016020//membrane	GO:0004672//protein kinase activity	GO:0009987//cellular process	gi|196166341|gb|ACG70793.1|/1.65567e-36/SMA9 [Malus x domestica]
gi|226774511|gb|GO531246.1|GO531246	110	722	19	125.41	2.722581067	0	0	GO:0005622//intracellular	GO:0003677//DNA binding	-	gi|225432550|ref|XP_002280741.1|/9.13031e-22/PREDICTED: hypothetical protein [Vitis vinifera]
gi|49631840|gb|CO415592.1|CO415592	5	32	0.86	5.56	2.692676318	3.19E-05	0.000220959	GO:0009536//plastid	GO:0016903//oxidoreductase activity, acting on the aldehyde or oxo group of donors;GO:0016744	GO:0006772//thiamine metabolic process;GO:0006721//terpenoid metabolic process	gi|46488696|gb|AAS99588.1|/3.01437e-22/chloroplast 1-deoxy-D-xylulose-5-phosphate synthase [Elaeis guineensis]
MDP0000334047	58	371	10.02	64.44	2.685073986	0	0	-	-	-	gi|171452372|dbj|BAG15877.1|/2.16098e-99/nam-like protein [Bruguiera gymnorhiza]
MDP0000158669	11	70	1.9	12.16	2.678071905	9.11E-07	8.21E-06	-	-	GO:0006810//transport	gi|297737781|emb|CBI26982.3|/6.85838e-87/unnamed protein product [Vitis vinifera]
gi|226755302|gb|GO509637.1|GO509637	9	57	1.55	9.9	2.67516031	2.99E-06	2.50E-05	-	-	-	gi|224106509|ref|XP_002314190.1|/9.02787e-07/predicted protein [Populus trichocarpa]
gi|71812336|gb|DR989727.1|DR989727	63	400	10.88	69.48	2.674919197	0	0	-	-	GO:0051234//establishment of localization	gi|224134296|ref|XP_002327803.1|/6.31731e-30/predicted protein [Populus trichocarpa]
MDP0000320827	43	270	7.43	46.9	2.658153807	9.88E-14	2.06E-12	GO:0043231//intracellular membrane-bounded organelle	GO:0003677//DNA binding;GO:0001071//nucleic acid binding transcription factor activity	GO:0006351//transcription, DNA-dependent	gi|302398879|gb|ADL36734.1|/9.69229e-139/HSF domain class transcription factor [Malus x domestica]
gi|91016980|gb|EB127398.1|EB127398	192	1204	33.17	209.14	2.6565181	0	0	GO:0009536//plastid	GO:0046914//transition metal ion binding;GO:0003824//catalytic activity;GO:0000166//nucleotide binding	GO:0006725//cellular aromatic compound metabolic process	gi|197209812|dbj|BAG68945.1|/1.21212e-32/cytochrome P450 reductase [Lotus japonicus]
gi|210146374|gb|FE969557.1|FE969557	4	25	0.69	4.34	2.653026776	0.000102404	0.00064271	-	-	-	-
gi|226793892|gb|GO549368.1|GO549368	12	74	2.07	12.85	2.634065687	4.97E-07	4.65E-06	-	-	-	gi|225453173|ref|XP_002275235.1|/3.21942e-29/PREDICTED: hypothetical protein [Vitis vinifera]
MDP0000248765	6	37	1.04	6.43	2.628235209	1.73E-05	0.000126371	-	GO:0030528//transcription regulator activity	GO:0009987//cellular process;GO:0009639//response to red or far red light	gi|157399680|gb|ABV53464.1|/1.81193e-170/pseudo-response regulator 5 [Castanea sativa]
MDP0000757569	10	61	1.73	10.6	2.615220322	1.66E-06	1.44E-05	-	GO:0003676//nucleic acid binding;GO:0034061	GO:0006259//DNA metabolic process	gi|255547882|ref|XP_002514998.1|/0/alpha DNA polymerase, putative [Ricinus communis]
MDP0000267819	22	133	3.8	23.1	2.603821528	9.41E-10	1.21E-08	-	-	-	gi|255561959|ref|XP_002521988.1|/0/conserved hypothetical protein [Ricinus communis]
gi|50890903|gb|CO755654.1|CO755654	21	127	3.63	22.06	2.603391338	1.78E-09	2.22E-08	-	-	-	gi|224089905|ref|XP_002308860.1|/3.2277e-07/cytochrome P450 [Populus trichocarpa]
MDP0000293324	5	30	0.86	5.21	2.598874808	4.00E-05	0.00027365	GO:0031224//intrinsic to membrane;GO:0031410//cytoplasmic vesicle	GO:0004674//protein serine/threonine kinase activity;GO:0004871//signal transducer activity;GO:0016628//oxidoreductase activity, acting on the CH-CH group of donors, NAD or NADP as acceptor;GO:0032559	GO:0007167//enzyme linked receptor protein signaling pathway;GO:0006464//protein modification process	gi|225448703|ref|XP_002275275.1|/0/PREDICTED: hypothetical protein [Vitis vinifera]
gi|46610451|gb|CN492290.1|CN492290	8	48	1.38	8.34	2.595379117	5.38E-06	4.29E-05	-	-	-	-
MDP0000302282	6	36	1.04	6.25	2.587272661	1.79E-05	0.000130634	-	-	-	gi|147857586|emb|CAN80993.1|/1.40812e-23/hypothetical protein VITISV_022128 [Vitis vinifera]
gi|149780282|gb|ES790060.1|ES790060	6	36	1.04	6.25	2.587272661	1.79E-05	0.000130593	-	-	-	gi|225456081|ref|XP_002277876.1|/2.17195e-122/PREDICTED: hypothetical protein [Vitis vinifera]
gi|226797703|gb|GO554885.1|GO554885	57	329	9.85	57.15	2.536557869	2.95E-14	6.71E-13	GO:0043231//intracellular membrane-bounded organelle	GO:0003676//nucleic acid binding;GO:0001071//nucleic acid binding transcription factor activity	GO:0006351//transcription, DNA-dependent	gi|292668957|gb|ADE41133.1|/6.6355e-28/AP2 domain class transcription factor [Malus x domestica]
gi|48410573|gb|CN937760.1|CN937760	17	98	2.94	17.02	2.533342977	2.24E-08	2.47E-07	-	GO:0016740//transferase activity	-	gi|224060110|ref|XP_002300042.1|/3.37121e-14/predicted protein [Populus trichocarpa]
gi|46614880|gb|CN493949.1|CN493949	10	57	1.73	9.9	2.516656487	1.66E-06	1.44E-05	-	-	-	gi|225442110|ref|XP_002273606.1|/6.48197e-06/PREDICTED: hypothetical protein [Vitis vinifera]
MDP0000286959	5	28	0.86	4.86	2.498547749	6.41E-05	0.000419945	-	-	-	gi|225457241|ref|XP_002280995.1|/0/PREDICTED: hypothetical protein [Vitis vinifera]
gi|54681339|gb|CV655578.1|CV655578	10	56	1.73	9.73	2.491667767	1.66E-06	1.45E-05	GO:0043231//intracellular membrane-bounded organelle	GO:0046914//transition metal ion binding;GO:0003677//DNA binding;GO:0001071//nucleic acid binding transcription factor activity	GO:0006351//transcription, DNA-dependent;GO:0009314//response to radiation	gi|302398799|gb|ADL36694.1|/5.97543e-25/GATA domain class transcription factor [Malus x domestica]
gi|91012922|gb|EB123340.1|EB123340	58	324	10.02	56.28	2.48973982	0	0	-	-	-	-
gi|48737710|gb|CO068229.1|CO068229	35	195	6.05	33.87	2.485000939	3.82E-13	7.15E-12	GO:0000267//cell fraction	GO:0016857//racemase and epimerase activity, acting on carbohydrates and derivatives;GO:0016616//oxidoreductase activity, acting on the CH-OH group of donors, NAD or NADP as acceptor;GO:0048037//cofactor binding;GO:0016836//hydro-lyase activity	GO:0010191;GO:0033692//cellular polysaccharide biosynthetic process;GO:0009226//nucleotide-sugar biosynthetic process;GO:0003006//developmental process involved in reproduction	gi|283488503|gb|ADB24773.1|/4.5927e-18/rhamnose synthase [Gossypium hirsutum]
gi|48257258|gb|CN871112.1|CN871112	7	39	1.21	6.77	2.484148786	1.04E-05	7.94E-05	-	-	-	-
gi|48422057|gb|CN949247.1|CN949247	42	231	7.26	40.13	2.466639703	9.24E-14	1.93E-12	-	-	-	-
gi|46595706|gb|CN494825.1|CN494825	48	262	8.29	45.51	2.456739579	8.33E-14	1.76E-12	-	GO:0016706//oxidoreductase activity, acting on paired donors, with incorporation or reduction of molecular oxygen, 2-oxoglutarate as one donor, and incorporation of one atom each of oxygen into both donors;GO:0019842//vitamin binding;GO:0043169//cation binding;GO:0016701//oxidoreductase activity, acting on single donors with incorporation of molecular oxygen	GO:0009699//phenylpropanoid biosynthetic process	gi|62632849|gb|AAX89397.1|/1.72575e-33/flavanon 3 beta-hydroxylase [Malus x domestica]
gi|226806505|gb|GO561548.1|GO561548	24	131	4.15	22.75	2.454683304	2.63E-10	3.55E-09	GO:0019866//organelle inner membrane;GO:0043231//intracellular membrane-bounded organelle;GO:0031224//intrinsic to membrane	-	GO:0046907//intracellular transport	gi|84468422|dbj|BAE71294.1|/6.65114e-31/putative mitochondrial dicarboxylate carrier protein [Trifolium pratense]
gi|50890386|gb|CO755135.1|CO755135	12	65	2.07	11.29	2.447342813	4.97E-07	4.65E-06	-	-	-	-
gi|71823404|gb|DT000796.1|DT000796	12	65	2.07	11.29	2.447342813	4.97E-07	4.65E-06	-	GO:0008649//rRNA methyltransferase activity;GO:0008170//N-methyltransferase activity;GO:0008174//mRNA methyltransferase activity	GO:0006950//response to stress;GO:0006730//one-carbon metabolic process;GO:0000154//rRNA modification	gi|225453766|ref|XP_002270274.1|/6.0707e-48/PREDICTED: hypothetical protein [Vitis vinifera]
MDP0000423307	5	27	0.86	4.69	2.447179358	9.01E-05	0.000571278	GO:0044464//cell part	GO:0015197//peptide transporter activity	GO:0015833//peptide transport	gi|255555713|ref|XP_002518892.1|/0/Oligopeptide transporter, putative [Ricinus communis]
gi|226761344|gb|GO515945.1|GO515945	158	857	27.3	148.86	2.446983285	0	0	GO:0043234//protein complex;GO:0043231//intracellular membrane-bounded organelle	GO:0003676//nucleic acid binding;GO:0030234//enzyme regulator activity	GO:0006260//DNA replication;GO:0019985//translesion synthesis	gi|255558840|ref|XP_002520443.1|/4.38122e-21/proliferating cell nuclear antigen, putative [Ricinus communis]
MDP0000665186	8	43	1.38	7.47	2.436439976	5.72E-06	4.55E-05	-	-	-	gi|284026888|gb|ADB66335.1|/0/CC-NBS-LRR protein [Quercus suber]
gi|46990618|gb|CN579068.1|CN579068	8	43	1.38	7.47	2.436439976	5.72E-06	4.55E-05	-	-	-	gi|224120376|ref|XP_002318314.1|/1.48856e-42/predicted protein [Populus trichocarpa]
gi|226807184|gb|GO563005.1|GO563005	11	59	1.9	10.25	2.431552586	9.13E-07	8.23E-06	GO:0009536//plastid	-	GO:0006091//generation of precursor metabolites and energy	gi|2804572|dbj|BAA24493.1|/7.13099e-44/chlorophyll a/b-binding protein [Fagus crenata]
gi|50701381|gb|CO722401.1|CO722401	77	412	13.3	71.57	2.427928734	0	0	-	-	-	gi|225451513|ref|XP_002272595.1|/1.03178e-08/PREDICTED: hypothetical protein [Vitis vinifera]
gi|226750392|gb|GO507544.1|GO507544	58	309	10.02	53.67	2.42123338	0	0	-	-	-	gi|255579592|ref|XP_002530637.1|/2.1969e-34/conserved hypothetical protein [Ricinus communis]
gi|48415500|gb|CN942687.1|CN942687	65	346	11.23	60.1	2.420007063	0	0	-	-	-	gi|297734074|emb|CBI15321.3|/1.94707e-23/unnamed protein product [Vitis vinifera]
gi|48489571|gb|CN997681.1|CN997681	138	734	23.84	127.5	2.419041106	1.04E-13	2.15E-12	-	-	-	-
gi|226804063|gb|GO559734.1|GO559734	6	32	1.04	5.56	2.418501355	2.97E-05	0.000208322	-	-	-	gi|297736652|emb|CBI25523.3|/3.35743e-11/unnamed protein product [Vitis vinifera]
gi|49632818|gb|CO416570.1|CO416570	13	69	2.25	11.99	2.413834752	2.70E-07	2.61E-06	-	-	-	-
MDP0000686666	10	53	1.73	9.21	2.412429118	1.68E-06	1.46E-05	-	GO:0016747//transferase activity, transferring acyl groups other than amino-acyl groups	GO:0009699//phenylpropanoid biosynthetic process	gi|60280215|gb|AAX16492.1|/0/chalcone synthase [Malus x domestica]
MDP0000522860	5	26	0.86	4.52	2.393914208	0.000134417	0.000814166	GO:0016020//membrane	GO:0004871//signal transducer activity;GO:0030246//carbohydrate binding;GO:0004713//protein tyrosine kinase activity;GO:0032559	GO:0006464//protein modification process	gi|296088674|emb|CBI38124.3|/0/unnamed protein product [Vitis vinifera]
MDP0000310001	13	68	2.25	11.81	2.392012058	2.70E-07	2.61E-06	GO:0031224//intrinsic to membrane;GO:0043231//intracellular membrane-bounded organelle	GO:0042625//ATPase activity, coupled to transmembrane movement of ions;GO:0046872//metal ion binding;GO:0005548//phospholipid transporter activity;GO:0005515//protein binding;GO:0032559	GO:0009206;GO:0006869//lipid transport	gi|225423806|ref|XP_002280418.1|/0/PREDICTED: hypothetical protein isoform 1 [Vitis vinifera]
gi|48391829|gb|CN919016.1|CN919016	130	673	22.46	116.9	2.379845097	0	0	GO:0043234//protein complex	GO:0004721//phosphoprotein phosphatase activity;GO:0043169//cation binding	GO:0006464//protein modification process	gi|255548321|ref|XP_002515217.1|/1.41503e-27/protein phosphatase 2c, putative [Ricinus communis]
gi|149780299|gb|ES790076.1|ES790076	12	62	2.07	10.77	2.379315577	4.98E-07	4.65E-06	GO:0043231//intracellular membrane-bounded organelle	GO:0016616//oxidoreductase activity, acting on the CH-OH group of donors, NAD or NADP as acceptor;GO:0005515//protein binding;GO:0048037//cofactor binding	GO:0048827//phyllome development;GO:0048507//meristem development;GO:0008033//tRNA processing;GO:0010584//pollen exine formation;GO:0009791//post-embryonic development	gi|255581655|ref|XP_002531631.1|/1.76376e-160/cinnamoyl-CoA reductase, putative [Ricinus communis]
gi|48940558|gb|CN995829.2|CN995829	134	691	23.15	120.03	2.374310936	0	0	-	-	-	-
gi|226789764|gb|GO547786.1|GO547786	23	118	3.97	20.5	2.368412997	4.97E-10	6.53E-09	GO:0016020//membrane;GO:0005618//cell wall	GO:0004857//enzyme inhibitor activity	GO:0006952//defense response	gi|28624546|gb|AAL85480.1|/1.30951e-31/defensin protein 1 [Prunus persica]
gi|226758049|gb|GO515277.1|GO515277	8	41	1.38	7.12	2.367208974	6.41E-06	5.06E-05	GO:0043231//intracellular membrane-bounded organelle;GO:0016020//membrane	GO:0015036//disulfide oxidoreductase activity	GO:0051234//establishment of localization;GO:0019725//cellular homeostasis;GO:0006091//generation of precursor metabolites and energy	gi|156891145|gb|ABU96710.1|/2.69483e-44/glutaredoxin [Solanum tuberosum]
gi|46602615|gb|CN489109.1|CN489109	104	523	17.97	90.85	2.337896106	0	0	GO:0043231//intracellular membrane-bounded organelle	-	-	gi|255631113|gb|ACU15922.1|/1.14546e-21/unknown [Glycine max]
gi|48737279|gb|CO067798.1|CO067798	8	40	1.38	6.95	2.332344711	7.15E-06	5.60E-05	-	-	-	-
gi|226796825|gb|GO551980.1|GO551980	6	30	1.04	5.21	2.324699844	5.49E-05	0.000366506	-	-	-	-
gi|48287400|gb|CN901159.1|CN901159	6	30	1.04	5.21	2.324699844	5.49E-05	0.000366403	GO:0048500//signal recognition particle	GO:0003723//RNA binding	GO:0006448//regulation of translational elongation;GO:0006613//cotranslational protein targeting to membrane	gi|224066299|ref|XP_002302071.1|/1.66658e-48/predicted protein [Populus trichocarpa]
gi|226757788|gb|GO514381.1|GO514381	18	89	3.11	15.46	2.313553834	1.19E-08	1.35E-07	-	-	-	-
gi|226786425|gb|GO541997.1|GO541997	28	138	4.84	23.97	2.308150956	2.08E-11	3.14E-10	GO:0043231//intracellular membrane-bounded organelle	GO:0003676//nucleic acid binding;GO:0042623//ATPase activity, coupled;GO:0032559	GO:0009756//carbohydrate mediated signaling;GO:0006261//DNA-dependent DNA replication	gi|242085864|ref|XP_002443357.1|/1.48791e-12/hypothetical protein SORBIDRAFT_08g018160 [Sorghum bicolor]
gi|50891603|gb|CO756355.1|CO756355	12	59	2.07	10.25	2.307921237	5.04E-07	4.70E-06	-	-	-	-
gi|226765715|gb|GO521369.1|GO521369	240	1169	41.46	203.06	2.292114055	0	0	-	GO:0048037//cofactor binding;GO:0033764	GO:0008202//steroid metabolic process	gi|224074293|ref|XP_002304342.1|/1.21033e-09/predicted protein [Populus trichocarpa]
gi|46607179|gb|CN491019.1|CN491019	66	320	11.4	55.58	2.28553201	0	0	GO:0043231//intracellular membrane-bounded organelle;GO:0030529//ribonucleoprotein complex	GO:0005198//structural molecule activity	GO:0010467//gene expression	gi|224114373|ref|XP_002316741.1|/1.46671e-22/predicted protein [Populus trichocarpa]
gi|226765970|gb|GO521861.1|GO521861	41	198	7.08	34.39	2.28016785	1.19E-13	2.43E-12	GO:0043231//intracellular membrane-bounded organelle	GO:0046914//transition metal ion binding;GO:0004497//monooxygenase activity	GO:0009411//response to UV;GO:0012501//programmed cell death;GO:0006631//fatty acid metabolic process;GO:0009699//phenylpropanoid biosynthetic process	gi|224122174|ref|XP_002330558.1|/2.23049e-24/predicted protein [Populus trichocarpa]
gi|226790172|gb|GO545878.1|GO545878	766	3698	132.34	642.35	2.279110414	8.19E-13	1.45E-11	-	-	-	-
MDP0000277088	6	29	1.04	5.04	2.276840205	8.16E-05	0.000520437	-	-	-	gi|225428306|ref|XP_002282895.1|/2.17138e-122/PREDICTED: hypothetical protein [Vitis vinifera]
MDP0000306361	21	101	3.63	17.54	2.272607294	1.78E-09	2.22E-08	-	-	-	gi|224069647|ref|XP_002303016.1|/6.73295e-172/predicted protein [Populus trichocarpa]
gi|50702949|gb|CO723180.1|CO723180	10	48	1.73	8.34	2.269275346	1.90E-06	1.64E-05	-	-	-	-
gi|46603593|gb|CN489550.1|CN489550	14	67	2.42	11.64	2.266012106	1.47E-07	1.47E-06	-	-	-	-
gi|46598295|gb|CN496167.1|CN496167	14	67	2.42	11.64	2.266012106	1.47E-07	1.47E-06	-	-	-	-
gi|226757248|gb|GO514897.1|GO514897	13	62	2.25	10.77	2.259021343	2.74E-07	2.64E-06	-	-	-	gi|255567879|ref|XP_002524917.1|/6.85709e-11/exonuclease, putative [Ricinus communis]
gi|51571295|gb|CV091956.1|CV091956	21	100	3.63	17.37	2.258556301	1.78E-09	2.22E-08	-	-	-	-
gi|226809819|gb|GO565355.1|GO565355	8	38	1.38	6.6	2.257797757	1.04E-05	7.94E-05	-	-	-	gi|296083743|emb|CBI23732.3|/3.78548e-06/unnamed protein product [Vitis vinifera]
gi|51237942|gb|CO898152.1|CO898152	339	1609	58.57	279.49	2.254562866	0	0	GO:0031410//cytoplasmic vesicle	GO:0004553//hydrolase activity, hydrolyzing O-glycosyl compounds;GO:0043167//ion binding	GO:0044238//primary metabolic process	gi|224113679|ref|XP_002316541.1|/1.0403e-50/predicted protein [Populus trichocarpa]
gi|71821901|gb|DR999292.1|DR999292	20	95	3.46	16.5	2.253622081	3.36E-09	4.07E-08	-	-	-	-
gi|117949352|gb|EG999281.1|EG999281	74	349	12.78	60.62	2.245906016	0	0	GO:0043231//intracellular membrane-bounded organelle	GO:0043169//cation binding;GO:0003676//nucleic acid binding;GO:0001071//nucleic acid binding transcription factor activity	GO:0006351//transcription, DNA-dependent;GO:0010050//vegetative phase change	gi|302399061|gb|ADL36825.1|/2.03895e-44/SPL domain class transcription factor [Malus x domestica]
MDP0000166956	31	146	5.36	25.36	2.24224984	3.31E-12	5.47E-11	GO:0044424//intracellular part	GO:0008233//peptidase activity;GO:0005488//binding	GO:0006464//protein modification process	gi|225453987|ref|XP_002274528.1|/2.91312e-153/PREDICTED: hypothetical protein [Vitis vinifera]
MDP0000261466	66	310	11.4	53.85	2.23991252	0	0	-	-	-	gi|297737962|emb|CBI27163.3|/0/unnamed protein product [Vitis vinifera]
gi|71814553|gb|DR991944.1|DR991944	20	94	3.46	16.33	2.238680848	3.36E-09	4.07E-08	GO:0043231//intracellular membrane-bounded organelle;GO:0030529//ribonucleoprotein complex	GO:0005198//structural molecule activity	GO:0010467//gene expression	gi|3885884|gb|AAC78102.1|/1.99898e-73/60S ribosomal protein L21 [Oryza sativa Japonica Group]
gi|226807226|gb|GO562745.1|GO562745	9	42	1.55	7.3	2.235628248	4.85E-06	3.91E-05	-	-	-	gi|296086695|emb|CBI32330.3|/1.22394e-47/unnamed protein product [Vitis vinifera]
gi|48737361|gb|CO067880.1|CO067880	22	103	3.8	17.89	2.235082064	9.41E-10	1.21E-08	GO:0031224//intrinsic to membrane	GO:0004871//signal transducer activity;GO:0004672//protein kinase activity;GO:0016628//oxidoreductase activity, acting on the CH-CH group of donors, NAD or NADP as acceptor;GO:0032559	GO:0006464//protein modification process;GO:0007167//enzyme linked receptor protein signaling pathway	gi|224111340|ref|XP_002315819.1|/2.36631e-13/predicted protein [Populus trichocarpa]
MDP0000144491	12	56	2.07	9.73	2.232809037	5.30E-07	4.92E-06	GO:0043231//intracellular membrane-bounded organelle	GO:0043167//ion binding;GO:0016160//amylase activity	GO:0005976//polysaccharide metabolic process	gi|297745290|emb|CBI40370.3|/0/unnamed protein product [Vitis vinifera]
gi|51571048|gb|CV091709.1|CV091709	6	28	1.04	4.86	2.224372785	0.00012608	0.000774003	-	-	-	-
gi|55698903|gb|CV793989.1|CV793989	127	588	21.94	102.14	2.218912533	4.22E-15	1.02E-13	-	GO:0005488//binding;GO:0016706//oxidoreductase activity, acting on paired donors, with incorporation or reduction of molecular oxygen, 2-oxoglutarate as one donor, and incorporation of one atom each of oxygen into both donors	GO:0051553	gi|124020565|gb|ABM88786.1|/3.38542e-20/flavonol synthase [Camellia sinensis]
gi|51239518|gb|CO899728.1|CO899728	34	157	5.87	27.27	2.215882292	6.18E-13	1.12E-11	-	-	-	-
gi|48268793|gb|CN882551.1|CN882551	23	106	3.97	18.41	2.213278714	4.97E-10	6.53E-09	GO:0031224//intrinsic to membrane	-	GO:0008643//carbohydrate transport	gi|296088545|emb|CBI37536.3|/3.72843e-14/unnamed protein product [Vitis vinifera]
gi|71824071|gb|DT001463.1|DT001463	51	235	8.81	40.82	2.212062258	0	0	GO:0009526//plastid envelope	GO:0008171//O-methyltransferase activity	GO:0008213;GO:0006779//porphyrin biosynthetic process;GO:0006730//one-carbon metabolic process	gi|224119810|ref|XP_002318168.1|/4.68682e-22/predicted protein [Populus trichocarpa]
gi|226806042|gb|GO560280.1|GO560280	7	32	1.21	5.56	2.200077835	4.88E-05	0.000328304	GO:0000267//cell fraction	GO:0016857//racemase and epimerase activity, acting on carbohydrates and derivatives;GO:0016616//oxidoreductase activity, acting on the CH-OH group of donors, NAD or NADP as acceptor;GO:0048037//cofactor binding;GO:0016836//hydro-lyase activity	GO:0010191;GO:0033692//cellular polysaccharide biosynthetic process;GO:0009226//nucleotide-sugar biosynthetic process;GO:0003006//developmental process involved in reproduction	gi|283488503|gb|ADB24773.1|/5.10261e-18/rhamnose synthase [Gossypium hirsutum]
gi|116981057|gb|EG631277.1|EG631277	7	32	1.21	5.56	2.200077835	4.88E-05	0.000328211	-	GO:0016709//oxidoreductase activity, acting on paired donors, with incorporation or reduction of molecular oxygen, NADH or NADPH as one donor, and incorporation of one atom of oxygen;GO:0005506//iron ion binding	GO:0008152//metabolic process	gi|225458766|ref|XP_002283222.1|/0/PREDICTED: hypothetical protein [Vitis vinifera]
gi|50891469|gb|CO756221.1|CO756221	34	155	5.87	26.92	2.197246002	6.18E-13	1.12E-11	GO:0009536//plastid	GO:0016787//hydrolase activity;GO:0016705//oxidoreductase activity, acting on paired donors, with incorporation or reduction of molecular oxygen	GO:0016117//carotenoid biosynthetic process	gi|33313474|gb|AAQ04225.1|/5.83614e-17/zeta-carotene desaturase ZDS2 [Malus x domestica]
gi|48379484|gb|CN906983.1|CN906983	27	123	4.66	21.37	2.197185048	3.90E-11	5.75E-10	-	-	-	-
gi|46613113|gb|CN493255.1|CN493255	37	168	6.39	29.18	2.191092047	1.77E-13	3.53E-12	-	-	-	-
gi|48263413|gb|CN877173.1|CN877173	72	327	12.44	56.8	2.190904444	0	0	-	-	-	-
gi|51561965|gb|CV082974.1|CV082974	13	59	2.25	10.25	2.187627003	2.90E-07	2.79E-06	-	-	-	-
gi|71823122|gb|DT000514.1|DT000514	177	798	30.58	138.61	2.180371032	0	0	GO:0009536//plastid	-	-	gi|225429337|ref|XP_002272147.1|/1.53769e-39/PREDICTED: hypothetical protein [Vitis vinifera]
gi|226799345|gb|GO552225.1|GO552225	16	72	2.76	12.51	2.180341617	4.25E-08	4.55E-07	-	-	-	gi|224130486|ref|XP_002320849.1|/6.9262e-28/predicted protein [Populus trichocarpa]
gi|50889463|gb|CO754212.1|CO754212	10	45	1.73	7.82	2.17639657	2.79E-06	2.34E-05	-	-	-	-
gi|48406410|gb|CN933597.1|CN933597	11	49	1.9	8.51	2.163159713	1.32E-06	1.17E-05	-	-	-	-
gi|50888918|gb|CO753666.1|CO753666	18	80	3.11	13.9	2.160098397	1.20E-08	1.36E-07	-	-	-	-
gi|50353321|gb|CO541272.1|CO541272	16	71	2.76	12.33	2.159432628	4.29E-08	4.59E-07	GO:0031410//cytoplasmic vesicle;GO:0043231//intracellular membrane-bounded organelle;GO:0030964	-	-	gi|255628129|gb|ACU14409.1|/4.4524e-20/unknown [Glycine max]
gi|91009521|gb|EB119939.1|EB119939	12	53	2.07	9.21	2.153570389	6.48E-07	5.96E-06	-	-	-	-
MDP0000372632	7	31	1.21	5.38	2.152599125	7.50E-05	0.000481842	GO:0031410//cytoplasmic vesicle	GO:0004175//endopeptidase activity;GO:0016491//oxidoreductase activity	GO:0019538//protein metabolic process	gi|255562582|ref|XP_002522297.1|/0/Xylem serine proteinase 1 precursor, putative [Ricinus communis]
gi|226810951|gb|GO565736.1|GO565736	10	44	1.73	7.64	2.1428006	3.53E-06	2.91E-05	-	-	-	-
gi|86591446|gb|DY255816.1|DY255816	18	79	3.11	13.72	2.141293996	1.21E-08	1.36E-07	-	GO:0046872//metal ion binding	-	gi|21105716|gb|AAM34757.1|AF510075_1/1.93621e-17/calmodulin 1 [Ceratopteris richardii]
MDP0000541805	8	35	1.38	6.08	2.139403057	2.89E-05	0.000204017	GO:0016020//membrane	GO:0004871//signal transducer activity;GO:0030246//carbohydrate binding;GO:0004713//protein tyrosine kinase activity;GO:0032559	GO:0006464//protein modification process	gi|296088674|emb|CBI38124.3|/0/unnamed protein product [Vitis vinifera]
gi|226790500|gb|GO546483.1|GO546483	8	35	1.38	6.08	2.139403057	2.89E-05	0.000203956	-	-	-	gi|225446716|ref|XP_002278078.1|/4.00051e-75/PREDICTED: hypothetical protein [Vitis vinifera]
gi|226805635|gb|GO560841.1|GO560841	38	166	6.57	28.83	2.133605561	1.38E-13	2.80E-12	-	-	-	gi|225447225|ref|XP_002277834.1|/1.52179e-06/PREDICTED: hypothetical protein [Vitis vinifera]
gi|48118941|gb|CN862500.1|CN862500	14	61	2.42	10.6	2.130985312	1.66E-07	1.65E-06	-	-	-	-
MDP0000276577	68	296	11.75	51.42	2.129668853	0	0	GO:0005618//cell wall	-	GO:0009725//response to hormone stimulus	gi|224152016|ref|XP_002337181.1|/1.35478e-128/predicted protein [Populus trichocarpa]
gi|48119284|gb|CN862791.1|CN862791	26	113	4.49	19.63	2.128272823	7.36E-11	1.05E-09	-	GO:0017111//nucleoside-triphosphatase activity;GO:0003676//nucleic acid binding;GO:0032559	-	gi|255559547|ref|XP_002520793.1|/3.60022e-14/ATP-dependent helicase, putative [Ricinus communis]
gi|50888169|gb|CO752916.1|CO752916	43	186	7.43	32.31	2.120546635	9.88E-14	2.06E-12	-	-	-	-
MDP0000254466	10	43	1.73	7.47	2.110336205	4.74E-06	3.82E-05	GO:0043231//intracellular membrane-bounded organelle	GO:0046914//transition metal ion binding;GO:0004721//phosphoprotein phosphatase activity;GO:0004518//nuclease activity	GO:0022403;GO:0006281//DNA repair	gi|225461311|ref|XP_002281726.1|/0/PREDICTED: similar to MRE11 (MEIOTIC RECOMBINATION 11); protein serine/threonine phosphatase [Vitis vinifera]
gi|226751882|gb|GO507658.1|GO507658	842	3606	145.47	626.37	2.106293457	0	0	GO:0031090//organelle membrane;GO:0015934//large ribosomal subunit;GO:0031981//nuclear lumen	GO:0005198//structural molecule activity	GO:0010467//gene expression;GO:0022613//ribonucleoprotein complex biogenesis	gi|296086941|emb|CBI33174.3|/1.75934e-35/unnamed protein product [Vitis vinifera]
MDP0000258983	7	30	1.21	5.21	2.106276325	0.000118151	0.000731996	GO:0009536//plastid	-	-	gi|124359176|gb|ABD28385.2|/3.15009e-75/Biotin/lipoyl attachment [Medicago truncatula]
gi|71819014|gb|DR996405.1|DR996405	43	184	7.43	31.96	2.104833292	9.88E-14	2.06E-12	GO:0016020//membrane	GO:0042625//ATPase activity, coupled to transmembrane movement of ions;GO:0005515//protein binding;GO:0000166//nucleotide binding	GO:0008152//metabolic process	gi|224121336|ref|XP_002318557.1|/1.18715e-24/aminophospholipid ATPase [Populus trichocarpa]
gi|51096175|gb|CO866025.1|CO866025	48	205	8.29	35.61	2.102838429	8.33E-14	1.76E-12	-	-	-	-
gi|48485807|gb|CN993917.1|CN993917	20	85	3.46	14.76	2.092848778	3.41E-09	4.12E-08	-	-	-	-
gi|226749367|gb|GO505179.1|GO505179	26	110	4.49	19.11	2.089540428	7.37E-11	1.05E-09	GO:0044464//cell part	GO:0017111//nucleoside-triphosphatase activity;GO:0046914//transition metal ion binding;GO:0008135//translation factor activity, nucleic acid binding;GO:0004779//sulfate adenylyltransferase activity;GO:0032561	GO:0006412//translation;GO:0009207	gi|224121372|ref|XP_002330811.1|/1.23676e-31/predicted protein [Populus trichocarpa]
gi|118554081|gb|EH034555.1|EH034555	463	1958	79.99	340.11	2.088109868	9.61E-13	1.69E-11	-	-	-	-
MDP0000119938	14	59	2.42	10.25	2.082544957	2.00E-07	1.97E-06	-	-	-	gi|255547816|ref|XP_002514965.1|/2.00266e-35/conserved hypothetical protein [Ricinus communis]
gi|226799473|gb|GO554756.1|GO554756	133	559	22.98	97.1	2.079092498	4.69E-14	1.03E-12	GO:0016020//membrane	GO:0016757//transferase activity, transferring glycosyl groups	GO:0009987//cellular process	gi|297739175|emb|CBI28826.3|/1.48078e-10/unnamed protein product [Vitis vinifera]
gi|226810414|gb|GO567361.1|GO567361	10	42	1.73	7.3	2.077124426	6.73E-06	5.28E-05	-	GO:0048037//cofactor binding;GO:0033764	GO:0008202//steroid metabolic process	gi|224074293|ref|XP_002304342.1|/4.61423e-09/predicted protein [Populus trichocarpa]
gi|48693750|gb|CO052285.1|CO052285	83	345	14.34	59.93	2.06323335	9.59E-14	2.01E-12	-	GO:0017111//nucleoside-triphosphatase activity;GO:0008135//translation factor activity, nucleic acid binding;GO:0032561	GO:0006412//translation;GO:0009207	gi|255544686|ref|XP_002513404.1|/1.52705e-30/eukaryotic translation elongation factor, putative [Ricinus communis]
gi|48419378|gb|CN946565.1|CN946565	20	83	3.46	14.42	2.059227222	3.50E-09	4.22E-08	GO:0043231//intracellular membrane-bounded organelle;GO:0030529//ribonucleoprotein complex	GO:0005198//structural molecule activity	GO:0010467//gene expression	gi|3885884|gb|AAC78102.1|/1.86065e-69/60S ribosomal protein L21 [Oryza sativa Japonica Group]
gi|226801575|gb|GO557638.1|GO557638	8	33	1.38	5.73	2.053866872	6.93E-05	0.000452211	-	-	-	-
gi|48487055|gb|CN995165.1|CN995165	24	99	4.15	17.2	2.051225323	2.65E-10	3.58E-09	-	-	-	gi|255552143|ref|XP_002517116.1|/1.86183e-18/conserved hypothetical protein [Ricinus communis]
MDP0000261131	24	99	4.15	17.2	2.051225323	2.65E-10	3.58E-09	-	-	GO:0048856//anatomical structure development	gi|255541766|ref|XP_002511947.1|/0/Protein UNUSUAL FLORAL ORGANS, putative [Ricinus communis]
gi|226777325|gb|GO530357.1|GO530357	19	78	3.28	13.55	2.046525132	6.94E-09	8.08E-08	GO:0031410//cytoplasmic vesicle	-	GO:0010876	gi|255629702|gb|ACU15200.1|/1.11741e-42/unknown [Glycine max]
gi|226757313|gb|GO515488.1|GO515488	19	78	3.28	13.55	2.046525132	6.94E-09	8.08E-08	-	-	-	gi|224121176|ref|XP_002330762.1|/1.26753e-16/predicted protein [Populus trichocarpa]
gi|54623391|gb|CV630527.1|CV630527	41	168	7.08	29.18	2.043158618	1.19E-13	2.44E-12	-	-	-	-
gi|46595872|gb|CN494991.1|CN494991	11	45	1.9	7.82	2.041169189	3.92E-06	3.20E-05	-	GO:0016787//hydrolase activity	-	gi|297737725|emb|CBI26926.3|/9.4127e-09/unnamed protein product [Vitis vinifera]
gi|48737741|gb|CO068260.1|CO068260	53	217	9.16	37.69	2.040762292	2.07E-14	4.78E-13	-	-	-	-
gi|226761187|gb|GO516949.1|GO516949	12	49	2.07	8.51	2.039528364	1.59E-06	1.39E-05	GO:0043231//intracellular membrane-bounded organelle;GO:0016020//membrane	GO:0046873//metal ion transmembrane transporter activity	GO:0070838//divalent metal ion transport	gi|298204473|emb|CBI23748.3|/7.10588e-22/unnamed protein product [Vitis vinifera]
gi|226776498|gb|GO532228.1|GO532228	319	1303	55.11	226.33	2.038041794	0	0	-	GO:0016747//transferase activity, transferring acyl groups other than amino-acyl groups	GO:0009699//phenylpropanoid biosynthetic process	gi|60280215|gb|AAX16492.1|/4.3593e-27/chalcone synthase [Malus x domestica]
gi|51293158|gb|CO902855.1|CO902855	163	664	28.16	115.34	2.034173688	1.35E-13	2.74E-12	GO:0043231//intracellular membrane-bounded organelle	-	-	gi|255540881|ref|XP_002511505.1|/1.69088e-16/pentatricopeptide repeat-containing protein, putative [Ricinus communis]
gi|49632843|gb|CO416595.1|CO416595	15	61	2.59	10.6	2.033040262	1.32E-07	1.33E-06	-	-	-	-
MDP0000124873	16	65	2.76	11.29	2.032305314	6.15E-08	6.47E-07	-	-	-	-
gi|51096284|gb|CO866134.1|CO866134	486	1970	83.96	342.19	2.027023528	0	0	GO:0031090//organelle membrane;GO:0043231//intracellular membrane-bounded organelle;GO:0031224//intrinsic to membrane	GO:0016616//oxidoreductase activity, acting on the CH-OH group of donors, NAD or NADP as acceptor;GO:0048037//cofactor binding;GO:0000166//nucleotide binding	GO:0006720//isoprenoid metabolic process;GO:0006732//coenzyme metabolic process	gi|190610724|gb|ACE80213.1|/2.44232e-21/3-hydroxy-3-methylglutaryl coenzyme A reductase 1 [Pyrus pyrifolia]
gi|55856494|gb|CV881286.1|CV881286	59	239	10.19	41.51	2.02630488	0	0	GO:0044424//intracellular part	GO:0005515//protein binding;GO:0032559	GO:0044267//cellular protein metabolic process	gi|302399069|gb|ADL36829.1|/1.54499e-25/TCP domain class transcription factor [Malus x domestica]
gi|50406697|gb|CO576475.1|CO576475	38	154	6.57	26.75	2.025573616	1.38E-13	2.79E-12	-	-	-	-
gi|49632194|gb|CO415946.1|CO415946	34	137	5.87	23.8	2.019529165	6.18E-13	1.12E-11	-	-	-	-
gi|46991951|gb|CN580401.1|CN580401	8	32	1.38	5.56	2.010416616	0.00011006	0.000686919	-	-	-	-
gi|226773806|gb|GO527468.1|GO527468	22	88	3.8	15.29	2.008517083	1.02E-09	1.31E-08	GO:0044444//cytoplasmic part;GO:0043231//intracellular membrane-bounded organelle	GO:0003824//catalytic activity	-	gi|225429494|ref|XP_002278305.1|/2.52169e-18/PREDICTED: hypothetical protein [Vitis vinifera]
gi|226762841|gb|GO518690.1|GO518690	18	72	3.11	12.51	2.008095304	1.62E-08	1.81E-07	-	-	-	-
gi|51571431|gb|CV092092.1|CV092092	14	56	2.42	9.73	2.007432758	3.82E-07	3.64E-06	-	-	-	-
gi|226800041|gb|GO556902.1|GO556902	21	84	3.63	14.59	2.00693843	2.00E-09	2.48E-08	-	-	-	-
gi|91043080|gb|EB153498.1|EB153498	13	52	2.25	9.03	2.004800986	9.18E-07	8.27E-06	GO:0043231//intracellular membrane-bounded organelle	GO:0003676//nucleic acid binding	GO:0008104//protein localization;GO:0001708//cell fate specification;GO:0009913//epidermal cell differentiation	gi|229458368|gb|ACQ65867.1|/1.19357e-19/transparent testa glabra 1 [Prunus persica]
gi|91044495|gb|EB154913.1|EB154913	34	135	5.87	23.45	1.998155514	6.19E-13	1.12E-11	-	-	-	-
MDP0000939379	27	107	4.66	18.59	1.99612491	3.99E-11	5.87E-10	GO:0044424//intracellular part	GO:0046872//metal ion binding;GO:0016728	GO:0006259//DNA metabolic process;GO:0032501//multicellular organismal process;GO:0007049//cell cycle;GO:0008219//cell death;GO:0009132//nucleoside diphosphate metabolic process	gi|255536887|ref|XP_002509510.1|/7.08051e-176/ribonucleoside-diphosphate reductase small chain, putative [Ricinus communis]
gi|226760919|gb|GO516928.1|GO516928	29	115	5.01	19.98	1.995674075	1.13E-11	1.75E-10	GO:0044464//cell part	-	-	gi|255587617|ref|XP_002534331.1|/1.82324e-20/conserved hypothetical protein [Ricinus communis]
gi|226761938|gb|GO520253.1|GO520253	25	99	4.32	17.2	1.993305347	1.46E-10	2.01E-09	-	-	-	-
gi|226754914|gb|GO512505.1|GO512505	22	87	3.8	15.11	1.991432337	1.07E-09	1.37E-08	-	-	-	-
gi|149780300|gb|ES790077.1|ES790077	37	146	6.39	25.36	1.988666909	1.77E-13	3.52E-12	-	GO:0016491//oxidoreductase activity	GO:0044237//cellular metabolic process	gi|255539330|ref|XP_002510730.1|/8.27001e-97/cinnamoyl-CoA reductase, putative [Ricinus communis]
gi|51238105|gb|CO898315.1|CO898315	576	2273	99.51	394.82	1.988281655	6.28E-13	1.13E-11	-	GO:0005198//structural molecule activity	GO:0009719	gi|255536793|ref|XP_002509463.1|/5.97543e-25/structural constituent of cell wall, putative [Ricinus communis]
MDP0000266680	13	51	2.25	8.86	1.977381697	1.32E-06	1.16E-05	GO:0031410//cytoplasmic vesicle	-	-	gi|255557947|ref|XP_002520002.1|/1.00781e-66/conserved hypothetical protein [Ricinus communis]
gi|71820638|gb|DR998029.1|DR998029	36	141	6.22	24.49	1.977206288	2.54E-13	4.90E-12	-	-	-	-
gi|48380174|gb|CN907673.1|CN907673	212	828	36.63	143.82	1.973166709	0	0	-	-	-	-
gi|226857673|gb|GO577534.1|GO577534	10	39	1.73	6.77	1.968383796	2.36E-05	0.00016938	GO:0031090//organelle membrane;GO:0043231//intracellular membrane-bounded organelle	GO:0016491//oxidoreductase activity;GO:0005402	GO:0006810//transport	gi|297798386|ref|XP_002867077.1|/1.13655e-07/hypothetical protein ARALYDRAFT_491117 [Arabidopsis lyrata subsp. lyrata]
gi|51098097|gb|CO867947.1|CO867947	26	101	4.49	17.54	1.965861398	7.99E-11	1.14E-09	-	-	-	-
gi|51098622|gb|CO868472.1|CO868472	219	851	37.84	147.82	1.965857485	2.36E-13	4.57E-12	-	-	-	-
gi|48258628|gb|CN872470.1|CN872470	17	66	2.94	11.46	1.962718984	5.29E-08	5.60E-07	-	-	-	-
gi|48288484|gb|CN902244.1|CN902244	48	186	8.29	32.31	1.962536744	8.33E-14	1.76E-12	-	GO:0005515//protein binding	GO:0044267//cellular protein metabolic process;GO:0050896//response to stimulus	gi|297739762|emb|CBI29944.3|/5.12452e-13/unnamed protein product [Vitis vinifera]
gi|51713545|gb|CV122450.1|CV122450	30	116	5.18	20.15	1.959755836	6.22E-12	9.94E-11	GO:0043234//protein complex;GO:0009526//plastid envelope;GO:0009534//chloroplast thylakoid	GO:0016651//oxidoreductase activity, acting on NADH or NADPH	GO:0010257;GO:0008152//metabolic process;GO:0050832//defense response to fungus	gi|224124860|ref|XP_002319440.1|/3.86916e-16/predicted protein [Populus trichocarpa]
gi|15184544|gb|AU223520.1|AU223520	61	236	10.54	40.99	1.959397123	1.78E-15	4.43E-14	-	-	-	-
gi|226805400|gb|GO561128.1|GO561128	36	139	6.22	24.14	1.956439191	2.54E-13	4.91E-12	-	-	-	gi|223469143|gb|ACM89978.1|/6.94608e-07/putative beta amyrin synthase [Malus x domestica]
gi|91000090|gb|EB110511.1|EB110511	69	266	11.92	46.2	1.954508616	0	0	-	-	-	-
gi|71823033|gb|DT000425.1|DT000425	32	123	5.53	21.37	1.950235522	1.90E-12	3.24E-11	-	-	-	-
gi|91029858|gb|EB140276.1|EB140276	171	655	29.54	113.77	1.945378452	2.56E-13	4.93E-12	GO:0043231//intracellular membrane-bounded organelle	GO:0001071//nucleic acid binding transcription factor activity	GO:0009725//response to hormone stimulus;GO:0006351//transcription, DNA-dependent	gi|302398841|gb|ADL36715.1|/3.51227e-35/HD domain class transcription factor [Malus x domestica]
gi|49631003|gb|CO414755.1|CO414755	17	65	2.94	11.29	1.941157426	7.13E-08	7.43E-07	-	-	-	gi|255576262|ref|XP_002529024.1|/9.38884e-21/protein binding protein, putative [Ricinus communis]
gi|48694367|gb|CO052902.1|CO052902	207	790	35.76	137.22	1.94007213	3.49E-14	7.82E-13	-	-	-	-
gi|71816729|gb|DR994120.1|DR994120	249	946	43.02	164.32	1.933428657	0	0	GO:0009526//plastid envelope;GO:0009532//plastid stroma;GO:0005576//extracellular region	GO:0016209//antioxidant activity;GO:0016705//oxidoreductase activity, acting on paired donors, with incorporation or reduction of molecular oxygen	GO:0006952//defense response;GO:0008152//metabolic process;GO:0019725//cellular homeostasis	gi|269980509|gb|ACZ56426.1|/1.67871e-47/2-cys peroxiredoxin [Vigna radiata]
gi|53858069|gb|CV524395.1|CV524395	29	110	5.01	19.11	1.93144527	1.25E-11	1.93E-10	-	-	-	-
MDP0000259556	119	451	20.56	78.34	1.929908864	0	0	-	GO:0005488//binding	-	gi|224069072|ref|XP_002302893.1|/6.74619e-41/predicted protein [Populus trichocarpa]
gi|226767028|gb|GO521676.1|GO521676	28	106	4.84	18.41	1.927410674	2.44E-11	3.65E-10	-	-	-	-
gi|71813582|gb|DR990973.1|DR990973	117	441	20.21	76.6	1.92227507	7.57E-14	1.61E-12	GO:0034357;GO:0043234//protein complex	-	GO:0009767//photosynthetic electron transport chain	gi|225424301|ref|XP_002284666.1|/8.20645e-59/PREDICTED: hypothetical protein [Vitis vinifera]
gi|226808593|gb|GO564631.1|GO564631	30	113	5.18	19.63	1.92203617	6.82E-12	1.08E-10	-	-	-	-
gi|49633654|gb|CO417406.1|CO417406	17	64	2.94	11.12	1.919268728	1.01E-07	1.03E-06	-	-	-	-
gi|226798494|gb|GO551826.1|GO551826	17	64	2.94	11.12	1.919268728	1.01E-07	1.03E-06	-	-	-	-
gi|71814201|gb|DR991592.1|DR991592	66	248	11.4	43.08	1.917984425	0	0	GO:0009534//chloroplast thylakoid	-	GO:0050896//response to stimulus	gi|224106185|ref|XP_002314076.1|/2.04064e-11/predicted protein [Populus trichocarpa]
gi|226760086|gb|GO515432.1|GO515432	12	45	2.07	7.82	1.91753784	7.98E-06	6.21E-05	-	-	-	gi|297745505|emb|CBI40585.3|/5.37758e-06/unnamed protein product [Vitis vinifera]
gi|48421240|gb|CN948427.1|CN948427	16	60	2.76	10.42	1.916615106	2.56E-07	2.49E-06	GO:0009532//plastid stroma;GO:0009941//chloroplast envelope	GO:0046914//transition metal ion binding;GO:0042802//identical protein binding	GO:0006772//thiamine metabolic process;GO:0033554//cellular response to stress;GO:0018130	gi|2501187|sp|Q38709.1|THI4_ALNGL/4.06995e-20/RecName: Full=Thiazole biosynthetic enzyme, chloroplastic; AltName: Full=AG6; Flags: Precursor
MDP0000262639	57	214	9.85	37.17	1.915943059	2.95E-14	6.72E-13	GO:0009536//plastid	GO:0016724;GO:0005506//iron ion binding	GO:0008152//metabolic process;GO:0000041//transition metal ion transport;GO:0006875//cellular metal ion homeostasis	gi|89276795|gb|ABD66596.1|/5.9157e-91/iron-binding protein [Pyrus pyrifolia]
gi|48119967|gb|CN863377.1|CN863377	52	195	8.98	33.87	1.915220637	3.06E-14	6.94E-13	-	-	-	-
gi|49632642|gb|CO416394.1|CO416394	22	82	3.8	14.24	1.905877823	2.31E-09	2.85E-08	-	-	-	-
gi|48417189|gb|CN944376.1|CN944376	11	41	1.9	7.12	1.905877823	2.15E-05	0.000154928	-	-	-	-
gi|48488345|gb|CN996455.1|CN996455	51	190	8.81	33	1.9052521	0	0	GO:0030532//small nuclear ribonucleoprotein complex;GO:0031981//nuclear lumen	GO:0003676//nucleic acid binding	GO:0000377;GO:0006970//response to osmotic stress	gi|294461275|gb|ADE76200.1|/2.01696e-27/unknown [Picea sitchensis]
gi|226768301|gb|GO525573.1|GO525573	43	160	7.43	27.79	1.903131719	9.88E-14	2.06E-12	GO:0016604//nuclear body;GO:0032991//macromolecular complex	GO:0005488//binding	GO:0000741//karyogamy	gi|224085662|ref|XP_002307655.1|/9.11424e-27/predicted protein [Populus trichocarpa]
gi|49632813|gb|CO416565.1|CO416565	32	119	5.53	20.67	1.902187003	2.14E-12	3.62E-11	GO:0043231//intracellular membrane-bounded organelle	-	-	gi|296088633|emb|CBI37624.3|/3.42894e-28/unnamed protein product [Vitis vinifera]
MDP0000121829	14	52	2.42	9.03	1.89971894	1.74E-06	1.51E-05	-	-	-	gi|255556187|ref|XP_002519128.1|/3.18871e-36/Diphthamide biosynthesis protein, putative [Ricinus communis]
gi|226760584|gb|GO515808.1|GO515808	44	163	7.6	28.31	1.897240426	5.82E-14	1.26E-12	GO:0043234//protein complex;GO:0043231//intracellular membrane-bounded organelle;GO:0016020//membrane	GO:0033612//receptor serine/threonine kinase binding;GO:0019787//small conjugating protein ligase activity	GO:0009737//response to abscisic acid stimulus;GO:0032446//protein modification by small protein conjugation	gi|224065423|ref|XP_002301810.1|/3.92321e-24/predicted protein [Populus trichocarpa]
gi|226789623|gb|GO546119.1|GO546119	98	363	16.93	63.05	1.896914397	0	0	-	-	-	-
gi|226784596|gb|GO540105.1|GO540105	10	37	1.73	6.43	1.8940467	5.87E-05	0.000390411	-	-	-	-
MDP0000811272	10	37	1.73	6.43	1.8940467	5.87E-05	0.000390301	GO:0009536//plastid	-	-	gi|225427240|ref|XP_002278451.1|/0/PREDICTED: hypothetical protein [Vitis vinifera]
gi|71820759|gb|DR998150.1|DR998150	69	255	11.92	44.29	1.893596761	0	0	-	-	-	-
gi|52024142|gb|CV186674.1|CV186674	831	3071	143.57	533.44	1.89357169	0	0	GO:0000785//chromatin;GO:0043231//intracellular membrane-bounded organelle	GO:0003676//nucleic acid binding	GO:0034728	gi|296083584|emb|CBI23573.3|/4.92494e-70/unnamed protein product [Vitis vinifera]
gi|48940907|gb|CO067615.2|CO067615	25	92	4.32	15.98	1.887164191	3.16E-10	4.22E-09	-	-	-	-
gi|48123536|gb|CN866393.1|CN866393	34	125	5.87	21.71	1.886927318	7.15E-13	1.28E-11	-	-	-	gi|296087713|emb|CBI34969.3|/3.30678e-07/unnamed protein product [Vitis vinifera]
gi|71823142|gb|DT000534.1|DT000534	9	33	1.55	5.73	1.886266923	0.000161726	0.00096691	GO:0043234//protein complex;GO:0009536//plastid	GO:0017111//nucleoside-triphosphatase activity;GO:0003676//nucleic acid binding;GO:0003682//chromatin binding;GO:0032559	GO:0006338//chromatin remodeling	gi|224085479|ref|XP_002307589.1|/2.57258e-62/predicted protein [Populus trichocarpa]
MDP0000289029	9	33	1.55	5.73	1.886266923	0.000161726	0.000966665	-	-	-	-
MDP0000309372	30	110	5.18	19.11	1.883303775	9.20E-12	1.44E-10	-	-	-	gi|225465641|ref|XP_002270476.1|/0/PREDICTED: hypothetical protein [Vitis vinifera]
gi|52860792|gb|CV466200.1|CV466200	30	110	5.18	19.11	1.883303775	9.20E-12	1.44E-10	GO:0043231//intracellular membrane-bounded organelle	GO:0003676//nucleic acid binding	-	gi|297735143|emb|CBI17505.3|/1.41896e-10/unnamed protein product [Vitis vinifera]
MDP0000281186	21	77	3.63	13.38	1.882036663	7.66E-09	8.90E-08	-	GO:0004672//protein kinase activity;GO:0000166//nucleotide binding	GO:0009987//cellular process	gi|224122826|ref|XP_002330373.1|/0/predicted protein [Populus trichocarpa]
gi|48380540|gb|CN908039.1|CN908039	83	304	14.34	52.81	1.880766117	9.59E-14	2.01E-12	GO:0030312//external encapsulating structure;GO:0009536//plastid;GO:0031332;GO:0012505//endomembrane system;GO:0016020//membrane	GO:0003676//nucleic acid binding;GO:0016787//hydrolase activity	GO:0010038//response to metal ion;GO:0016458//gene silencing;GO:0032501//multicellular organismal process;GO:0009685//gibberellin metabolic process;GO:0015031//protein transport	gi|13111324|dbj|BAB32793.1|/7.89048e-11/110 kDa 4SNc-Tudor domain protein [Pisum sativum]
gi|48391289|gb|CN918573.1|CN918573	56	205	9.67	35.61	1.880694641	0	0	-	-	-	-
gi|49631975|gb|CO415727.1|CO415727	92	336	15.89	58.36	1.876860759	0	0	-	-	-	-
gi|226811474|gb|GO566042.1|GO566042	34	124	5.87	21.54	1.875585841	7.72E-13	1.37E-11	-	-	-	-
MDP0000149950	60	219	10.37	38.04	1.875101352	0	0	GO:0009532//plastid stroma	GO:0016160//amylase activity;GO:0043167//ion binding	GO:0005982//starch metabolic process;GO:0006950//response to stress;GO:0000023//maltose metabolic process	gi|255552940|ref|XP_002517513.1|/2.60555e-139/Beta-amylase, putative [Ricinus communis]
gi|91026883|gb|EB137301.1|EB137301	102	372	17.62	64.62	1.874766826	0	0	-	-	-	gi|297834852|ref|XP_002885308.1|/7.35492e-23/hypothetical protein ARALYDRAFT_342068 [Arabidopsis lyrata subsp. lyrata]
gi|46595378|gb|CN494497.1|CN494497	59	215	10.19	37.35	1.873954192	0	0	-	GO:0004672//protein kinase activity	-	gi|255572979|ref|XP_002527420.1|/1.1482e-12/ATP binding protein, putative [Ricinus communis]
gi|48398753|gb|CN925940.1|CN925940	14	51	2.42	8.86	1.872299651	2.69E-06	2.25E-05	-	-	-	-
MDP0000779202	14	51	2.42	8.86	1.872299651	2.69E-06	2.25E-05	GO:0016020//membrane;GO:0043231//intracellular membrane-bounded organelle	-	GO:0048856//anatomical structure development	gi|224090973|ref|XP_002309131.1|/0/predicted protein [Populus trichocarpa]
gi|51912734|gb|CV150413.1|CV150413	25	91	4.32	15.81	1.87173415	4.19E-10	5.54E-09	-	-	-	-
MDP0000169133	11	40	1.9	6.95	1.871013559	3.39E-05	0.000233766	GO:0009526//plastid envelope;GO:0009532//plastid stroma	GO:0003723//RNA binding	GO:0006412//translation;GO:0010038//response to metal ion	gi|225445166|ref|XP_002280712.1|/0/PREDICTED: similar to Os12g0541500 [Vitis vinifera]
gi|48126111|gb|CN868591.1|CN868591	139	505	24.01	87.72	1.869270408	9.93E-14	2.06E-12	GO:0031224//intrinsic to membrane	-	-	gi|255627499|gb|ACU14094.1|/1.56284e-14/unknown [Glycine max]
gi|71821865|gb|DR999256.1|DR999256	179	649	30.92	112.73	1.866259276	0	0	-	-	-	gi|34978809|gb|AAL13083.1|/5.28475e-22/putative translation-initiation factor 3 subunit [Prunus avium]
gi|226800759|gb|GO555549.1|GO555549	45	163	7.77	28.31	1.865325245	0	0	GO:0005576//extracellular region;GO:0030312//external encapsulating structure	GO:0016798//hydrolase activity, acting on glycosyl bonds;GO:0016758//transferase activity, transferring hexosyl groups	GO:0044042//glucan metabolic process	gi|187372990|gb|ACD03229.1|/4.10955e-18/xyloglucan endotransglucosylase/hydrolase 5 [Malus x domestica]
MDP0000153075	21	76	3.63	13.2	1.862496476	1.11E-08	1.27E-07	-	-	-	gi|255555773|ref|XP_002518922.1|/7.3379e-110/conserved hypothetical protein [Ricinus communis]
MDP0000581471	13	47	2.25	8.16	1.858644151	7.23E-06	5.65E-05	-	GO:0003824//catalytic activity	-	gi|225423812|ref|XP_002277950.1|/0/PREDICTED: hypothetical protein [Vitis vinifera]
MDP0000255068	13	47	2.25	8.16	1.858644151	7.23E-06	5.65E-05	-	-	-	gi|225464251|ref|XP_002268753.1|/5.48256e-11/PREDICTED: hypothetical protein [Vitis vinifera]
gi|86591874|gb|DY256244.1|DY256244	43	155	7.43	26.92	1.857244294	9.88E-14	2.06E-12	-	-	-	gi|255555073|ref|XP_002518574.1|/5.64454e-15/transcription regulator, putative [Ricinus communis]
gi|51713413|gb|CV122318.1|CV122318	53	191	9.16	33.18	1.856894383	2.07E-14	4.77E-13	-	-	-	-
gi|48489535|gb|CN997645.1|CN997645	15	54	2.59	9.38	1.856635825	1.56E-06	1.36E-05	-	GO:0003676//nucleic acid binding	-	gi|255584774|ref|XP_002533105.1|/3.74023e-27/cold-inducible RNA binding protein, putative [Ricinus communis]
gi|51562072|gb|CV083065.1|CV083065	189	676	32.65	117.42	1.846523265	1.90E-13	3.76E-12	-	-	-	gi|302398651|gb|ADL36620.1|/3.76389e-11/BZIP domain class transcription factor [Malus x domestica]
MDP0000451096	14	50	2.42	8.69	1.84434913	4.19E-06	3.40E-05	-	GO:0004672//protein kinase activity;GO:0000166//nucleotide binding	-	gi|224107735|ref|XP_002333472.1|/1.93152e-168/predicted protein [Populus trichocarpa]
MDP0000293367	21	75	3.63	13.03	1.843795631	1.66E-08	1.85E-07	-	-	-	gi|225425200|ref|XP_002266409.1|/1.76768e-106/PREDICTED: hypothetical protein [Vitis vinifera]
gi|50886977|gb|CO751723.1|CO751723	16	57	2.76	9.9	1.842760258	9.04E-07	8.16E-06	-	-	-	-
gi|84371159|gb|DW248911.1|DW248911	41	146	7.08	25.36	1.84073348	1.21E-13	2.48E-12	GO:0043234//protein complex	GO:0005515//protein binding	GO:0044267//cellular protein metabolic process	gi|255580927|ref|XP_002531282.1|/1.03648e-48/Prefoldin subunit, putative [Ricinus communis]
gi|226768056|gb|GO523955.1|GO523955	354	1259	61.16	218.69	1.83822694	0	0	-	-	-	-
gi|54684063|gb|CV656916.1|CV656916	29	103	5.01	17.89	1.836270879	4.47E-11	6.54E-10	GO:0005743//mitochondrial inner membrane	GO:0008320//protein transmembrane transporter activity	GO:0015031//protein transport	gi|225451048|ref|XP_002284948.1|/1.6311e-30/PREDICTED: hypothetical protein [Vitis vinifera]
gi|116981161|gb|EG631331.1|EG631331	43	152	7.43	26.4	1.829103814	9.95E-14	2.07E-12	-	-	GO:0019941//modification-dependent protein catabolic process	gi|255586071|ref|XP_002533700.1|/0/amsh, putative [Ricinus communis]
gi|49635667|gb|CO419419.1|CO419419	32	113	5.53	19.63	1.827708787	6.19E-12	9.91E-11	-	-	-	-
gi|226757888|gb|GO514121.1|GO514121	93	328	16.07	56.97	1.825832477	0	0	-	-	-	-
gi|48413909|gb|CN941096.1|CN941096	206	726	35.59	126.11	1.825138842	1.65E-13	3.31E-12	-	-	-	gi|14285713|sp|P82244.1|RK34_SPIOL/1.43281e-10/RecName: Full=50S ribosomal protein L34, chloroplastic; AltName: Full=CL34; Flags: Precursor
gi|226750764|gb|GO506126.1|GO506126	130	458	22.46	79.56	1.824685348	0	0	GO:0031090//organelle membrane;GO:0043231//intracellular membrane-bounded organelle	-	-	gi|224128452|ref|XP_002320335.1|/6.36595e-45/predicted protein [Populus trichocarpa]
MDP0000139367	52	183	8.98	31.79	1.823785666	3.06E-14	6.95E-13	-	GO:0004702//receptor signaling protein serine/threonine kinase activity;GO:0032559	GO:0006464//protein modification process	gi|225452442|ref|XP_002277585.1|/0/PREDICTED: hypothetical protein [Vitis vinifera]
gi|48284747|gb|CN898506.1|CN898506	52	183	8.98	31.79	1.823785666	3.06E-14	6.94E-13	-	-	-	gi|255571105|ref|XP_002526503.1|/2.2329e-08/acyl carrier protein, putative [Ricinus communis]
gi|50888064|gb|CO752811.1|CO752811	47	165	8.12	28.66	1.819486977	0	0	-	-	-	-
gi|49634220|gb|CO417972.1|CO417972	47	165	8.12	28.66	1.819486977	0	0	GO:0005753//mitochondrial proton-transporting ATP synthase complex;GO:0033178//proton-transporting two-sector ATPase complex, catalytic domain	GO:0015078//hydrogen ion transmembrane transporter activity;GO:0019829//cation-transporting ATPase activity	GO:0006818//hydrogen transport;GO:0006754//ATP biosynthetic process	gi|242129052|gb|ACS83605.1|/4.82168e-31/ATP synthase epsilon subunit 1 [Gossypium hirsutum]
gi|48419923|gb|CN947110.1|CN947110	73	256	12.61	44.47	1.818264129	0	0	-	-	-	-
gi|51095927|gb|CO865777.1|CO865777	18	63	3.11	10.94	1.814626253	3.04E-07	2.92E-06	-	-	-	-
gi|50887758|gb|CO752504.1|CO752504	10	35	1.73	6.08	1.813299286	0.000147161	0.000885443	-	-	-	-
gi|226765653|gb|GO522081.1|GO522081	70	244	12.09	42.38	1.809569343	0	0	-	GO:0005488//binding	GO:0048827//phyllome development	gi|225453002|ref|XP_002263259.1|/2.82707e-51/PREDICTED: hypothetical protein [Vitis vinifera]
gi|50701125|gb|CO722271.1|CO722271	27	94	4.66	16.33	1.809122931	4.18E-10	5.53E-09	-	-	-	-
gi|91032002|gb|EB142420.1|EB142420	208	724	35.93	125.76	1.807412282	2.15E-13	4.19E-12	GO:0044444//cytoplasmic part;GO:0016020//membrane;GO:0031981//nuclear lumen	GO:0032561;GO:0004620//phospholipase activity;GO:0019900//kinase binding	GO:0035556//intracellular signal transduction	gi|222875576|gb|ACM68951.1|/1.91648e-31/ROP2 [Eriobotrya japonica]
gi|50888279|gb|CO753026.1|CO753026	36	125	6.22	21.71	1.80337324	7.71E-13	1.37E-11	-	-	-	-
gi|46424782|gb|CN445518.1|CN445518	125	434	21.6	75.39	1.80334186	0	0	-	-	-	-
gi|226766049|gb|GO522434.1|GO522434	17	59	2.94	10.25	1.80173585	8.14E-07	7.42E-06	-	GO:0005488//binding	-	gi|225454759|ref|XP_002274164.1|/1.83234e-16/PREDICTED: hypothetical protein [Vitis vinifera]
gi|226810661|gb|GO566849.1|GO566849	17	59	2.94	10.25	1.80173585	8.14E-07	7.41E-06	-	-	-	gi|225442845|ref|XP_002281427.1|/5.77603e-29/PREDICTED: hypothetical protein [Vitis vinifera]
gi|48693570|gb|CO052105.1|CO052105	37	128	6.39	22.23	1.798620112	4.81E-13	8.85E-12	-	-	-	gi|224072114|ref|XP_002303627.1|/1.54441e-21/predicted protein [Populus trichocarpa]
gi|71822525|gb|DR999916.1|DR999916	1885	6517	325.66	1132.01	1.79744827	1.63E-12	2.80E-11	GO:0000785//chromatin;GO:0043231//intracellular membrane-bounded organelle	GO:0003676//nucleic acid binding	GO:0034728	gi|297741479|emb|CBI32611.3|/1.38286e-25/unnamed protein product [Vitis vinifera]
gi|52860962|gb|CV466370.1|CV466370	24	83	4.15	14.42	1.796887923	4.92E-09	5.82E-08	-	GO:0001071//nucleic acid binding transcription factor activity	GO:0006351//transcription, DNA-dependent	gi|298204762|emb|CBI25260.3|/4.2882e-44/unnamed protein product [Vitis vinifera]
gi|48737471|gb|CO067990.1|CO067990	226	780	39.04	135.49	1.795161418	0	0	-	-	-	-
gi|54623933|gb|CV631069.1|CV631069	29	100	5.01	17.37	1.793715246	1.41E-10	1.95E-09	-	GO:0016757//transferase activity, transferring glycosyl groups	-	gi|224067154|ref|XP_002302382.1|/2.07817e-18/predicted protein [Populus trichocarpa]
gi|48266169|gb|CN879929.1|CN879929	231	796	39.91	138.27	1.79266599	0	0	GO:0000785//chromatin;GO:0009536//plastid;GO:0031981//nuclear lumen	GO:0003676//nucleic acid binding	GO:0034728	gi|195606516|gb|ACG25088.1|/1.74309e-52/histone H3 [Zea mays]
gi|86591343|gb|DY255713.1|DY255713	117	403	20.21	70	1.7922856	7.57E-14	1.61E-12	GO:0016020//membrane;GO:0044424//intracellular part	GO:0005515//protein binding;GO:0032559	GO:0044267//cellular protein metabolic process	gi|1587206|prf||2206327A/2.75793e-22/T complex protein
gi|86591541|gb|DY255911.1|DY255911	36	124	6.22	21.54	1.792031764	1.06E-12	1.86E-11	-	-	-	-
gi|48940250|gb|CN995510.2|CN995510	34	117	5.87	20.32	1.791467994	4.29E-12	7.00E-11	-	-	-	-
MDP0000139971	23	79	3.97	13.72	1.789069569	1.30E-08	1.47E-07	-	-	-	gi|224096948|ref|XP_002310797.1|/1.53769e-149/GRAS family transcription factor [Populus trichocarpa]
gi|56162545|gb|CV986671.1|CV986671	92	316	15.89	54.89	1.788424215	0	0	GO:0009534//chloroplast thylakoid	-	GO:0006950//response to stress;GO:0009642//response to light intensity;GO:0009767//photosynthetic electron transport chain	gi|255647319|gb|ACU24126.1|/1.04859e-43/unknown [Glycine max]
gi|71816512|gb|DR993903.1|DR993903	222	762	38.35	132.36	1.787168714	0	0	GO:0009536//plastid	GO:0016667//oxidoreductase activity, acting on a sulfur group of donors;GO:0030234//enzyme regulator activity;GO:0016209//antioxidant activity;GO:0050662//coenzyme binding	GO:0006801//superoxide metabolic process;GO:0015995//chlorophyll biosynthetic process;GO:0019725//cellular homeostasis;GO:0044093;GO:0010962//regulation of glucan biosynthetic process	gi|297739640|emb|CBI29822.3|/3.05256e-35/unnamed protein product [Vitis vinifera]
gi|49633186|gb|CO416938.1|CO416938	28	96	4.84	16.68	1.785040336	3.68E-10	4.90E-09	-	-	-	-
MDP0000253171	26	89	4.49	15.46	1.783752969	1.66E-09	2.08E-08	GO:0043231//intracellular membrane-bounded organelle	-	-	gi|225433263|ref|XP_002282114.1|/3.27348e-149/PREDICTED: hypothetical protein [Vitis vinifera]
gi|86592055|gb|DY256425.1|DY256425	12	41	2.07	7.12	1.782246473	4.84E-05	0.00032598	GO:0005789//endoplasmic reticulum membrane	GO:0016740//transferase activity	GO:0046488//phosphatidylinositol metabolic process;GO:0006497//protein lipidation	gi|297743719|emb|CBI36602.3|/1.02868e-16/unnamed protein product [Vitis vinifera]
gi|56435468|gb|CX025320.1|CX025320	29	99	5.01	17.2	1.779526056	2.14E-10	2.92E-09	-	GO:0016491//oxidoreductase activity;GO:0005488//binding	GO:0008152//metabolic process	gi|81295652|gb|ABB70119.1|/7.31055e-21/anthocyanidin synthase [Pyrus communis]
gi|86592043|gb|DY256413.1|DY256413	29	99	5.01	17.2	1.779526056	2.14E-10	2.92E-09	-	-	-	-
MDP0000283741	34	116	5.87	20.15	1.77934743	6.36E-12	1.01E-10	-	GO:0016312//inositol bisphosphate phosphatase activity;GO:0016772//transferase activity, transferring phosphorus-containing groups;GO:0008252//nucleotidase activity	GO:0044237//cellular metabolic process	gi|255560812|ref|XP_002521419.1|/0/diphosphonucleoside phosphohydrolase, putative [Ricinus communis]
gi|55857052|gb|CV881844.1|CV881844	84	286	14.51	49.68	1.775617654	0	0	-	-	-	-
MDP0000317779	30	102	5.18	17.72	1.774354601	1.25E-10	1.74E-09	-	-	-	-
gi|46614274|gb|CN493722.1|CN493722	25	85	4.32	14.76	1.772589504	4.39E-09	5.23E-08	-	-	-	-
MDP0000251022	63	214	10.88	37.17	1.772460132	0	0	-	GO:0048037//cofactor binding;GO:0003824//catalytic activity	-	gi|224108611|ref|XP_002333371.1|/6.32568e-115/predicted protein [Populus trichocarpa]
gi|71817982|gb|DR995373.1|DR995373	134	455	23.15	79.03	1.771388215	0	0	GO:0030312//external encapsulating structure	-	GO:0009725//response to hormone stimulus;GO:0006950//response to stress	gi|255627577|gb|ACU14133.1|/1.62261e-40/unknown [Glycine max]
gi|48735548|gb|CO066067.1|CO066067	20	68	3.46	11.81	1.771165022	1.59E-07	1.58E-06	-	-	-	-
gi|166792211|gb|DY241961.1|DY241961	172	581	29.72	100.92	1.76370609	7.99E-15	1.91E-13	-	-	-	gi|302399041|gb|ADL36815.1|/7.22319e-07/SCL domain class transcription factor [Malus x domestica]
gi|55769050|gb|CV825936.1|CV825936	70	236	12.09	40.99	1.761457745	0	0	GO:0009536//plastid	-	-	gi|255560233|ref|XP_002521134.1|/7.10975e-38/conserved hypothetical protein [Ricinus communis]
gi|49631497|gb|CO415249.1|CO415249	30	101	5.18	17.54	1.759624745	1.91E-10	2.62E-09	-	-	-	-
gi|226762836|gb|GO518685.1|GO518685	33	111	5.7	19.28	1.758071227	2.49E-11	3.73E-10	-	-	-	gi|296085624|emb|CBI29413.3|/4.19481e-10/unnamed protein product [Vitis vinifera]
gi|51098144|gb|CO867994.1|CO867994	120	403	20.73	70	1.755634806	0	0	GO:0009526//plastid envelope;GO:0045254//pyruvate dehydrogenase complex	GO:0046914//transition metal ion binding;GO:0004738//pyruvate dehydrogenase activity;GO:0016744	GO:0006631//fatty acid metabolic process;GO:0003006//developmental process involved in reproduction	gi|224141339|ref|XP_002324031.1|/7.42361e-22/predicted protein [Populus trichocarpa]
MDP0000195608	26	87	4.49	15.11	1.75071631	3.94E-09	4.73E-08	-	-	-	gi|114145390|dbj|BAF30984.1|/7.28761e-48/basic helix-loop-helix protein [Nicotiana tabacum]
gi|53857454|gb|CV523780.1|CV523780	49	164	8.47	28.49	1.750021747	1.71E-14	3.98E-13	GO:0009536//plastid	GO:0016209//antioxidant activity;GO:0003824//catalytic activity	GO:0006801//superoxide metabolic process	gi|255559792|ref|XP_002520915.1|/2.25123e-14/superoxide dismutase [fe], putative [Ricinus communis]
gi|48288491|gb|CN902251.1|CN902251	38	127	6.57	22.06	1.747467515	1.19E-12	2.08E-11	GO:0005840//ribosome;GO:0005839//proteasome core complex;GO:0043231//intracellular membrane-bounded organelle	GO:0008135//translation factor activity, nucleic acid binding;GO:0004175//endopeptidase activity	GO:0006952//defense response;GO:0019941//modification-dependent protein catabolic process;GO:0010038//response to metal ion	gi|255641784|gb|ACU21161.1|/7.71599e-28/unknown [Glycine max]
gi|54621201|gb|CV628337.1|CV628337	12	40	2.07	6.95	1.74738221	7.59E-05	0.000486996	GO:0044424//intracellular part	GO:0043169//cation binding;GO:0005515//protein binding;GO:0032559	GO:0006950//response to stress;GO:0044267//cellular protein metabolic process	gi|224096157|ref|XP_002310554.1|/4.84898e-47/predicted protein [Populus trichocarpa]
gi|46595879|gb|CN494998.1|CN494998	12	40	2.07	6.95	1.74738221	7.59E-05	0.000486864	-	-	-	-
gi|48737634|gb|CO068153.1|CO068153	33	110	5.7	19.11	1.745293954	3.81E-11	5.62E-10	-	-	-	gi|147775350|emb|CAN65717.1|/1.10207e-06/hypothetical protein VITISV_023512 [Vitis vinifera]
gi|226808614|gb|GO563381.1|GO563381	18	60	3.11	10.42	1.744368792	1.14E-06	1.01E-05	GO:0019866//organelle inner membrane;GO:0009526//plastid envelope;GO:0031224//intrinsic to membrane	GO:0008320//protein transmembrane transporter activity	GO:0006810//transport	gi|224114451|ref|XP_002316764.1|/2.75357e-56/predicted protein [Populus trichocarpa]
gi|48414548|gb|CN941735.1|CN941735	50	166	8.64	28.83	1.738467619	1.22E-14	2.88E-13	GO:0031224//intrinsic to membrane;GO:0005743//mitochondrial inner membrane	GO:0008320//protein transmembrane transporter activity	GO:0006605//protein targeting	gi|224128546|ref|XP_002329030.1|/3.08148e-15/predicted protein [Populus trichocarpa]
gi|46612588|gb|CN493105.1|CN493105	95	315	16.41	54.72	1.737492991	0	0	-	-	-	gi|15706274|emb|CAC69997.1|/2.77444e-07/HMG I/Y like protein [Glycine max]
gi|226767813|gb|GO523368.1|GO523368	46	152	7.95	26.4	1.731511164	6.08E-14	1.32E-12	-	GO:0004175//endopeptidase activity	GO:0019538//protein metabolic process	gi|255566835|ref|XP_002524401.1|/3.94927e-37/basic 7S globulin 2 precursor small subunit, putative [Ricinus communis]
gi|226791040|gb|GO547097.1|GO547097	13	43	2.25	7.47	1.731183242	4.35E-05	0.000295849	GO:0043231//intracellular membrane-bounded organelle	GO:0017111//nucleoside-triphosphatase activity;GO:0003676//nucleic acid binding;GO:0032559	-	gi|255559547|ref|XP_002520793.1|/1.07893e-75/ATP-dependent helicase, putative [Ricinus communis]
gi|226770173|gb|GO526044.1|GO526044	96	317	16.59	55.06	1.730690724	0	0	GO:0019866//organelle inner membrane;GO:0009526//plastid envelope;GO:0031224//intrinsic to membrane	GO:0008320//protein transmembrane transporter activity	GO:0006810//transport	gi|255557172|ref|XP_002519617.1|/2.21849e-13/protein translocase, putative [Ricinus communis]
gi|91005214|gb|EB115635.1|EB115635	109	359	18.83	62.36	1.727587928	0	0	-	-	-	-
gi|48414101|gb|CN941288.1|CN941288	52	171	8.98	29.7	1.725675581	3.06E-14	6.93E-13	-	-	-	-
gi|46599631|gb|CN496721.1|CN496721	31	102	5.36	17.72	1.725073698	2.64E-10	3.57E-09	-	-	-	-
gi|51865585|gb|CV130065.1|CV130065	31	102	5.36	17.72	1.725073698	2.64E-10	3.56E-09	-	-	-	-
gi|48485267|gb|CN993377.1|CN993377	63	207	10.88	35.96	1.724714464	0	0	GO:0043231//intracellular membrane-bounded organelle	-	GO:0000087//M phase of mitotic cell cycle	gi|1076620|pir||S49904/1.25277e-20/cyclin - common tobacco
gi|226784199|gb|GO539451.1|GO539451	120	394	20.73	68.44	1.723119643	0	0	GO:0031981//nuclear lumen;GO:0031461//cullin-RING ubiquitin ligase complex	GO:0043169//cation binding;GO:0016740//transferase activity	GO:0009887//organ morphogenesis;GO:0009791//post-embryonic development;GO:0000904//cell morphogenesis involved in differentiation	gi|224122490|ref|XP_002330494.1|/6.99083e-22/nucleosome/chromatin assembly factor group [Populus trichocarpa]
gi|91012404|gb|EB122822.1|EB122822	48	157	8.29	27.27	1.717870693	8.79E-14	1.85E-12	-	-	-	-
gi|116991283|gb|EG631389.1|EG631389	15	49	2.59	8.51	1.716207034	1.43E-05	0.000107115	GO:0043231//intracellular membrane-bounded organelle;GO:0016020//membrane	GO:0004497//monooxygenase activity;GO:0005506//iron ion binding	GO:0009628//response to abiotic stimulus	gi|255567927|ref|XP_002524941.1|/1.49253e-162/cytochrome P450, putative [Ricinus communis]
gi|46606151|gb|CN490606.1|CN490606	34	111	5.87	19.28	1.715672643	5.25E-11	7.62E-10	-	-	-	-
gi|50889830|gb|CO754579.1|CO754579	27	88	4.66	15.29	1.714186547	5.47E-09	6.45E-08	GO:0009532//plastid stroma	GO:0016616//oxidoreductase activity, acting on the CH-OH group of donors, NAD or NADP as acceptor;GO:0000166//nucleotide binding;GO:0016836//hydro-lyase activity	GO:0032787//monocarboxylic acid metabolic process;GO:0008652//cellular amino acid biosynthetic process;GO:0003006//developmental process involved in reproduction	gi|58047529|gb|AAW65140.1|/8.5216e-32/3-dehydroquinate dehydratase/shikimate 5-dehydrogenase [Juglans regia]
gi|48941218|gb|CO069389.2|CO069389	42	137	7.26	23.8	1.71292012	3.88E-13	7.25E-12	-	-	-	-
MDP0000238513	12	39	2.07	6.77	1.709525066	0.000118468	0.000733382	GO:0043231//intracellular membrane-bounded organelle;GO:0031090//organelle membrane	GO:0008509//anion transmembrane transporter activity;GO:0016491//oxidoreductase activity;GO:0046915//transition metal ion transmembrane transporter activity	GO:0010035//response to inorganic substance;GO:0006829//zinc ion transport	gi|147841252|emb|CAN64515.1|/1.13733e-147/hypothetical protein VITISV_023819 [Vitis vinifera]
gi|48940286|gb|CN995547.2|CN995547	12	39	2.07	6.77	1.709525066	0.000118468	0.00073319	-	-	-	gi|224077674|ref|XP_002305356.1|/5.08975e-20/predicted protein [Populus trichocarpa]
gi|51238275|gb|CO898485.1|CO898485	174	565	30.06	98.14	1.706996262	3.18E-14	7.15E-13	-	-	-	-
gi|50887832|gb|CO752579.1|CO752579	25	81	4.32	14.07	1.703519111	2.50E-08	2.74E-07	GO:0009532//plastid stroma;GO:0009526//plastid envelope;GO:0005576//extracellular region	GO:0005488//binding;GO:0019203//carbohydrate phosphatase activity	GO:0006952//defense response;GO:0005982//starch metabolic process;GO:0005985//sucrose metabolic process;GO:0015977//carbon fixation	gi|238563983|gb|ACR46521.1|/1.75688e-16/chloroplast sedoheptulose-1,7-bisphosphatase [Solanum lycopersicum]
gi|51717295|gb|CN877874.2|CN877874	56	181	9.67	31.44	1.701013423	0	0	-	GO:0004866//endopeptidase inhibitor activity;GO:0003824//catalytic activity	-	gi|225458493|ref|XP_002284126.1|/3.75171e-11/PREDICTED: hypothetical protein [Vitis vinifera]
gi|48489000|gb|CN997110.1|CN997110	191	617	33	107.17	1.69936318	0	0	-	-	-	gi|297824713|ref|XP_002880239.1|/3.13956e-18/hypothetical protein ARALYDRAFT_483796 [Arabidopsis lyrata subsp. lyrata]
gi|50887364|gb|CO752110.1|CO752110	97	311	16.76	54.02	1.688471491	9.10E-15	2.16E-13	GO:0031981//nuclear lumen;GO:0031461//cullin-RING ubiquitin ligase complex	GO:0043169//cation binding;GO:0004468//lysine N-acetyltransferase activity	GO:0009887//organ morphogenesis;GO:0009791//post-embryonic development;GO:0000904//cell morphogenesis involved in differentiation	gi|224122490|ref|XP_002330494.1|/1.39127e-13/nucleosome/chromatin assembly factor group [Populus trichocarpa]
gi|46615215|gb|CN494065.1|CN494065	45	144	7.77	25.01	1.686518554	1.35E-13	2.76E-12	-	-	-	-
gi|48123539|gb|CN866396.1|CN866396	16	51	2.76	8.86	1.682638432	1.28E-05	9.60E-05	-	GO:0016709//oxidoreductase activity, acting on paired donors, with incorporation or reduction of molecular oxygen, NADH or NADPH as one donor, and incorporation of one atom of oxygen;GO:0050662//coenzyme binding;GO:0000166//nucleotide binding	GO:0009793//embryo development ending in seed dormancy;GO:0009653//anatomical structure morphogenesis;GO:0048366//leaf development;GO:0009908//flower development;GO:0009850//auxin metabolic process	gi|224092404|ref|XP_002309594.1|/1.61255e-15/flavine-containing monoxygenase [Populus trichocarpa]
gi|48394059|gb|CN921246.1|CN921246	121	385	20.9	66.88	1.678071905	0	0	-	-	-	-
gi|51293274|gb|CO902971.1|CO902971	82	261	14.17	45.34	1.677944633	0	0	-	-	-	-
gi|226779303|gb|GO534167.1|GO534167	71	226	12.27	39.26	1.677924924	0	0	-	-	-	-
gi|226777471|gb|GO531724.1|GO531724	38	121	6.57	21.02	1.677797394	1.44E-11	2.22E-10	-	-	-	gi|225431595|ref|XP_002282721.1|/6.8138e-39/PREDICTED: hypothetical protein isoform 1 [Vitis vinifera]
gi|48264397|gb|CN878157.1|CN878157	39	124	6.74	21.54	1.676197753	8.43E-12	1.32E-10	-	-	-	gi|225426615|ref|XP_002280751.1|/1.10784e-20/PREDICTED: hypothetical protein isoform 1 [Vitis vinifera]
gi|226796495|gb|GO554815.1|GO554815	17	54	2.94	9.38	1.673771768	7.35E-06	5.74E-05	-	-	-	-
gi|50406710|gb|CO576486.1|CO576486	18	57	3.11	9.9	1.670513945	4.23E-06	3.43E-05	-	-	-	-
gi|50888793|gb|CO753541.1|CO753541	24	76	4.15	13.2	1.669354688	1.02E-07	1.04E-06	-	-	-	gi|56693546|gb|AAW22594.1|/7.09839e-10/zinc finger homeodomain protein SZF-HD1 [Glycine max]
gi|91026404|gb|EB136822.1|EB136822	19	60	3.28	10.42	1.667587558	2.44E-06	2.06E-05	GO:0044464//cell part	-	-	gi|255542273|ref|XP_002512200.1|/1.52001e-29/conserved hypothetical protein [Ricinus communis]
MDP0000233150	19	60	3.28	10.42	1.667587558	2.44E-06	2.06E-05	GO:0043231//intracellular membrane-bounded organelle	-	-	gi|225457456|ref|XP_002264379.1|/5.42182e-135/PREDICTED: hypothetical protein [Vitis vinifera]
gi|90995853|gb|EB106274.1|EB106274	19	60	3.28	10.42	1.667587558	2.44E-06	2.06E-05	-	-	-	-
gi|49630950|gb|CO414702.1|CO414702	76	240	13.13	41.69	1.666834456	0	0	-	-	-	-
gi|48379796|gb|CN907295.1|CN907295	26	82	4.49	14.24	1.665161796	3.44E-08	3.72E-07	-	-	-	gi|297819754|ref|XP_002877760.1|/7.83488e-38/hypothetical protein ARALYDRAFT_906395 [Arabidopsis lyrata subsp. lyrata]
MDP0000634676	14	44	2.42	7.64	1.658565591	6.01E-05	0.000398777	GO:0031224//intrinsic to membrane;GO:0031410//cytoplasmic vesicle	GO:0004497//monooxygenase activity;GO:0050662//coenzyme binding	GO:0008152//metabolic process	gi|225429082|ref|XP_002271528.1|/0/PREDICTED: hypothetical protein [Vitis vinifera]
gi|226768826|gb|GO524035.1|GO524035	14	44	2.42	7.64	1.658565591	6.01E-05	0.000398665	-	GO:0016874//ligase activity	GO:0006520//cellular amino acid metabolic process	gi|8272400|dbj|BAA96452.1|/3.64111e-25/asparagine synthetase [Pyrus pyrifolia]
gi|48395229|gb|CN922416.1|CN922416	22	69	3.8	11.99	1.657760335	4.69E-07	4.41E-06	-	-	-	-
gi|226754872|gb|GO512486.1|GO512486	124	389	21.42	67.57	1.657424375	6.91E-14	1.48E-12	-	GO:0004672//protein kinase activity;GO:0032559	GO:0006464//protein modification process	gi|224114928|ref|XP_002316895.1|/7.66692e-08/predicted protein [Populus trichocarpa]
gi|226803574|gb|GO559016.1|GO559016	15	47	2.59	8.16	1.655617054	3.44E-05	0.000236817	-	-	-	-
gi|48415865|gb|CN943052.1|CN943052	69	216	11.92	37.52	1.654275592	0	0	-	-	-	-
gi|226757320|gb|GO515738.1|GO515738	142	443	24.53	76.95	1.649374093	2.13E-13	4.16E-12	-	-	-	gi|224125870|ref|XP_002319695.1|/2.57123e-24/predicted protein [Populus trichocarpa]
gi|71817984|gb|DR995375.1|DR995375	540	1684	93.29	292.51	1.648691599	5.09E-13	9.33E-12	GO:0009526//plastid envelope;GO:0031224//intrinsic to membrane;GO:0009570//chloroplast stroma;GO:0009534//chloroplast thylakoid;GO:0009522//photosystem I	-	GO:0006091//generation of precursor metabolites and energy	gi|29468504|gb|AAO85557.1|/2.71408e-59/photosystem I subunit XI [Nicotiana attenuata]
gi|51713548|gb|CV122453.1|CV122453	67	209	11.58	36.3	1.648334295	0	0	-	-	-	-
MDP0000313879	43	134	7.43	23.28	1.647656942	2.36E-12	3.98E-11	GO:0043231//intracellular membrane-bounded organelle	-	-	gi|225469057|ref|XP_002269600.1|/0/PREDICTED: hypothetical protein [Vitis vinifera]
gi|226782874|gb|GO538223.1|GO538223	18	56	3.11	9.73	1.645525225	6.51E-06	5.13E-05	-	-	-	-
gi|48286668|gb|CN900427.1|CN900427	64	199	11.06	34.57	1.644169218	0	0	-	-	-	-
gi|48420328|gb|CN947515.1|CN947515	165	513	28.51	89.11	1.644119302	0	0	-	GO:0046914//transition metal ion binding	-	gi|297823897|ref|XP_002879831.1|/2.7887e-22/LIM domain-containing protein [Arabidopsis lyrata subsp. lyrata]
gi|56162525|gb|CV986651.1|CV986651	50	155	8.64	26.92	1.639575192	6.39E-14	1.38E-12	GO:0032991//macromolecular complex	GO:0005488//binding	-	gi|19032260|emb|CAD18921.1|/5.78906e-20/RNA-binding protein precursor [Persea americana]
gi|51293196|gb|CO902893.1|CO902893	156	483	26.95	83.9	1.638385538	6.93E-14	1.49E-12	-	-	-	gi|225444758|ref|XP_002279372.1|/2.72713e-30/PREDICTED: hypothetical protein [Vitis vinifera]
MDP0000269847	246	759	42.5	131.84	1.633253401	1.53E-13	3.09E-12	GO:0000785//chromatin;GO:0030312//external encapsulating structure;GO:0031981//nuclear lumen	GO:0003676//nucleic acid binding	GO:0006950//response to stress;GO:0034728;GO:0051707//response to other organism;GO:0009292//genetic transfer	gi|224124196|ref|XP_002319269.1|/2.34948e-50/histone 2 [Populus trichocarpa]
gi|226810587|gb|GO565081.1|GO565081	60	185	10.37	32.13	1.631505087	0	0	-	-	-	-
gi|50887899|gb|CO752646.1|CO752646	53	163	9.16	28.31	1.627892246	3.66E-14	8.17E-13	-	-	-	-
gi|48489250|gb|CN997360.1|CN997360	42	129	7.26	22.41	1.626101196	9.11E-12	1.42E-10	-	GO:0016301//kinase activity	GO:0007186//G-protein coupled receptor protein signaling pathway	gi|57281695|dbj|BAD86587.1|/1.08646e-10/sphingosine kinase [Lotus japonicus]
MDP0000936458	16	49	2.76	8.51	1.624490865	3.03E-05	0.000212161	-	-	-	-
gi|226776204|gb|GO531069.1|GO531069	60	184	10.37	31.96	1.623851514	0	0	-	-	-	-
MDP0000301958	17	52	2.94	9.03	1.618909833	1.74E-05	0.000126948	GO:0031976;GO:0009532//plastid stroma	GO:0016671//oxidoreductase activity, acting on a sulfur group of donors, disulfide as acceptor	GO:0006790//sulfur compound metabolic process	gi|51457940|gb|AAU03359.1|/6.54713e-165/adenylyl-sulfate reductase [Solanum lycopersicum]
gi|226786981|gb|GO542313.1|GO542313	17	52	2.94	9.03	1.618909833	1.74E-05	0.000126909	-	GO:0048037//cofactor binding	GO:0008152//metabolic process	gi|73655645|gb|AAZ79363.1|/7.98691e-32/anthocyanidin reductase [Malus x domestica]
gi|53857885|gb|CV524211.1|CV524211	17	52	2.94	9.03	1.618909833	1.74E-05	0.000126869	GO:0009536//plastid	GO:0005506//iron ion binding	GO:0044267//cellular protein metabolic process	gi|33520415|gb|AAQ21119.1|/7.62148e-23/ferredoxin I [Trifolium pratense]
gi|49634223|gb|CO417975.1|CO417975	18	55	3.11	9.55	1.618586153	9.99E-06	7.63E-05	-	-	-	-
gi|226755817|gb|GO510331.1|GO510331	19	58	3.28	10.07	1.618295963	5.75E-06	4.57E-05	-	-	-	-
gi|55858781|gb|CV883573.1|CV883573	21	64	3.63	11.12	1.615115335	1.91E-06	1.64E-05	-	-	-	-
gi|48486507|gb|CN994617.1|CN994617	23	70	3.97	12.16	1.614932316	6.36E-07	5.86E-06	-	-	-	gi|255550607|ref|XP_002516353.1|/1.64956e-06/mitochondrial carrier protein, putative [Ricinus communis]
gi|226754602|gb|GO511570.1|GO511570	68	207	11.75	35.96	1.613732264	0	0	-	-	-	-
gi|50701448|gb|CO722434.1|CO722434	96	292	16.59	50.72	1.612240859	0	0	-	-	-	-
gi|51864100|gb|CV128581.1|CV128581	25	76	4.32	13.2	1.611434712	2.13E-07	2.09E-06	-	-	-	gi|224059470|ref|XP_002299862.1|/2.66699e-13/predicted protein [Populus trichocarpa]
MDP0000279715	24	73	4.15	12.68	1.611371504	3.67E-07	3.50E-06	GO:0043231//intracellular membrane-bounded organelle	GO:0016791//phosphatase activity	GO:0006796//phosphate metabolic process	gi|255562534|ref|XP_002522273.1|/2.86575e-79/Carboxy-terminal domain RNA polymerase II polypeptide A small phosphatase, putative [Ricinus communis]
gi|226805853|gb|GO561495.1|GO561495	29	88	5.01	15.29	1.609705898	2.39E-08	2.64E-07	GO:0044464//cell part	-	GO:0010467//gene expression	gi|297799154|ref|XP_002867461.1|/7.95157e-14/hypothetical protein ARALYDRAFT_913702 [Arabidopsis lyrata subsp. lyrata]
gi|226760360|gb|GO516042.1|GO516042	437	1326	75.5	230.33	1.609153782	5.71E-13	1.04E-11	GO:0043231//intracellular membrane-bounded organelle;GO:0030312//external encapsulating structure;GO:0031090//organelle membrane	GO:0019899//enzyme binding;GO:0032559	GO:0009642//response to light intensity;GO:0051707//response to other organism;GO:0010038//response to metal ion;GO:0000302//response to reactive oxygen species;GO:0032446//protein modification by small protein conjugation	gi|6969976|gb|AAF34134.1|/3.05118e-41/high molecular weight heat shock protein [Malus x domestica]
MDP0000321809	28	85	4.84	14.76	1.608613769	4.13E-08	4.43E-07	-	-	-	-
gi|50889041|gb|CO753789.1|CO753789	28	85	4.84	14.76	1.608613769	4.13E-08	4.42E-07	-	-	-	-
gi|51097991|gb|CO867841.1|CO867841	1272	3857	219.76	669.97	1.60816768	5.42E-12	8.72E-11	GO:0009532//plastid stroma;GO:0030529//ribonucleoprotein complex	GO:0005198//structural molecule activity	GO:0003006//developmental process involved in reproduction;GO:0010467//gene expression	gi|255582683|ref|XP_002532120.1|/1.20364e-24/50S ribosomal protein L13, putative [Ricinus communis]
MDP0000295137	40	121	6.91	21.02	1.605005054	6.14E-11	8.85E-10	GO:0043231//intracellular membrane-bounded organelle;GO:0044444//cytoplasmic part	GO:0004672//protein kinase activity;GO:0032559	GO:0009725//response to hormone stimulus;GO:0006464//protein modification process;GO:0006796//phosphate metabolic process	gi|297810099|ref|XP_002872933.1|/4.04723e-62/hypothetical protein ARALYDRAFT_490498 [Arabidopsis lyrata subsp. lyrata]
gi|46991253|gb|CN579703.1|CN579703	43	130	7.43	22.58	1.60361137	1.22E-11	1.89E-10	-	-	-	gi|297736777|emb|CBI25978.3|/2.50371e-06/unnamed protein product [Vitis vinifera]
gi|51864814|gb|CV129295.1|CV129295	99	299	17.1	51.94	1.602849689	0	0	GO:0016020//membrane;GO:0009536//plastid	GO:0004779//sulfate adenylyltransferase activity	GO:0006790//sulfur compound metabolic process;GO:0010038//response to metal ion	gi|4033365|emb|CAA11417.1|/6.48385e-47/ATP sulfurylase [Brassica juncea]
MDP0000271797	97	293	16.76	50.89	1.602360042	9.10E-15	2.16E-13	GO:0044464//cell part	-	-	gi|224143225|ref|XP_002324886.1|/0/predicted protein [Populus trichocarpa]
gi|46424524|gb|CN445260.1|CN445260	73	220	12.61	38.21	1.599381982	0	0	-	-	-	-
gi|48693624|gb|CO052159.1|CO052159	80	241	13.82	41.86	1.598814696	0	0	-	-	-	-
gi|226782791|gb|GO539949.1|GO539949	101	304	17.45	52.81	1.597584105	0	0	GO:0031224//intrinsic to membrane;GO:0009534//chloroplast thylakoid	GO:0005488//binding;GO:0008320//protein transmembrane transporter activity	GO:0009668;GO:0006810//transport	gi|224142301|ref|XP_002324497.1|/1.84763e-40/SecY protein [Populus trichocarpa]
gi|51563685|gb|CV084401.1|CV084401	666	2004	115.06	348.1	1.597115439	0	0	-	-	-	-
MDP0000559039	465	1399	80.34	243.01	1.596825316	0	0	GO:0031090//organelle membrane;GO:0009536//plastid	GO:0016787//hydrolase activity	-	gi|255546077|ref|XP_002514098.1|/0/conserved hypothetical protein [Ricinus communis]
gi|91037706|gb|EB148124.1|EB148124	850	2555	146.85	443.81	1.595598909	1.82E-12	3.11E-11	-	-	-	-
gi|48384115|gb|CN911615.1|CN911615	16	48	2.76	8.34	1.595379117	4.64E-05	0.000313223	GO:0044464//cell part	-	-	gi|61658204|gb|AAX49392.1|/5.07858e-08/OLE-4 [Coffea canephora]
gi|51571181|gb|CV091842.1|CV091842	16	48	2.76	8.34	1.595379117	4.64E-05	0.000313133	-	-	-	gi|255554527|ref|XP_002518302.1|/2.0272e-09/inorganic pyrophosphatase, putative [Ricinus communis]
MDP0000480599	15	45	2.59	7.82	1.59421651	8.11E-05	0.000517783	-	-	-	gi|224063549|ref|XP_002301199.1|/1.86081e-105/predicted protein [Populus trichocarpa]
gi|226766684|gb|GO523238.1|GO523238	109	327	18.83	56.8	1.59285793	0	0	-	-	-	-
gi|48387175|gb|CN914675.1|CN914675	18	54	3.11	9.38	1.592673342	1.53E-05	0.000113466	GO:0044424//intracellular part	GO:0004175//endopeptidase activity;GO:0046914//transition metal ion binding	GO:0042254//ribosome biogenesis	gi|225429386|ref|XP_002278343.1|/1.63873e-12/PREDICTED: hypothetical protein [Vitis vinifera]
MDP0000297706	18	54	3.11	9.38	1.592673342	1.53E-05	0.00011343	GO:0031224//intrinsic to membrane;GO:0031410//cytoplasmic vesicle	GO:0016628//oxidoreductase activity, acting on the CH-CH group of donors, NAD or NADP as acceptor;GO:0032559;GO:0004702//receptor signaling protein serine/threonine kinase activity	GO:0007167//enzyme linked receptor protein signaling pathway;GO:0010073//meristem maintenance;GO:0003006//developmental process involved in reproduction;GO:0006464//protein modification process	gi|297738181|emb|CBI27382.3|/3.16989e-29/unnamed protein product [Vitis vinifera]
gi|50886922|gb|CO751668.1|CO751668	111	333	19.18	57.84	1.592464832	0	0	-	GO:0019787//small conjugating protein ligase activity	GO:0070646;GO:0019941//modification-dependent protein catabolic process;GO:0032446//protein modification by small protein conjugation	gi|255540105|ref|XP_002511117.1|/9.02353e-29/ubiquitin-conjugating enzyme E2-25kD, putative [Ricinus communis]
MDP0000290114	28	84	4.84	14.59	1.591900931	6.28E-08	6.59E-07	GO:0031090//organelle membrane	-	GO:0006879//cellular iron ion homeostasis;GO:0006826//iron ion transport	gi|224108245|ref|XP_002314774.1|/1.26604e-85/predicted protein [Populus trichocarpa]
gi|269994736|gb|EH034417.1|EH034417	1384	4146	239.11	720.17	1.590663035	2.52E-12	4.24E-11	-	-	-	gi|125541188|gb|EAY87583.1|/2.37998e-10/hypothetical protein OsI_08993 [Oryza sativa Indica Group]
gi|71822523|gb|DR999914.1|DR999914	20	60	3.46	10.42	1.590511335	5.05E-06	4.06E-05	-	-	-	-
gi|48396915|gb|CN924102.1|CN924102	20	60	3.46	10.42	1.590511335	5.05E-06	4.06E-05	-	-	-	-
gi|52861222|gb|CV466630.1|CV466630	36	107	6.22	18.59	1.579540285	1.23E-09	1.56E-08	-	-	-	-
gi|226795427|gb|GO549751.1|GO549751	54	160	9.33	27.79	1.574616848	1.28E-13	2.62E-12	-	-	-	-
gi|226758226|gb|GO514672.1|GO514672	119	351	20.56	60.97	1.568259281	0	0	-	GO:0004672//protein kinase activity;GO:0032559	GO:0006464//protein modification process	gi|62857016|dbj|BAD95893.1|/3.94569e-09/Ser/Thr protein kinase [Lotus japonicus]
gi|226786992|gb|GO542318.1|GO542318	20	59	3.46	10.25	1.566779967	7.68E-06	5.99E-05	GO:0030529//ribonucleoprotein complex	GO:0005198//structural molecule activity	GO:0010467//gene expression	gi|45725013|emb|CAG23918.1|/1.18494e-23/LIN1 protein [Cicer arietinum]
gi|54622987|gb|CV630123.1|CV630123	69	203	11.92	35.26	1.564648239	0	0	-	-	-	-
gi|49635405|gb|CO419157.1|CO419157	81	238	13.99	41.34	1.563142426	1.11E-14	2.62E-13	-	-	-	-
gi|71818028|gb|DR995419.1|DR995419	270	793	46.65	137.75	1.562103333	3.13E-13	5.92E-12	-	-	-	-
gi|71816345|gb|DR993736.1|DR993736	15	44	2.59	7.64	1.56062054	0.000123784	0.000762092	GO:0043231//intracellular membrane-bounded organelle	GO:0005515//protein binding	GO:0044267//cellular protein metabolic process	gi|224141891|ref|XP_002324294.1|/7.67052e-35/predicted protein [Populus trichocarpa]
gi|49632011|gb|CO415763.1|CO415763	59	173	10.19	30.05	1.560210939	1.55E-14	3.64E-13	-	-	-	-
gi|48737825|gb|CO068344.1|CO068344	41	120	7.08	20.84	1.557534012	1.87E-10	2.55E-09	-	-	-	-
gi|226796345|gb|GO552887.1|GO552887	137	401	23.67	69.65	1.557063647	2.14E-13	4.17E-12	-	-	-	-
gi|54464493|gb|CV567275.1|CV567275	463	1354	79.99	235.19	1.555935163	9.61E-13	1.69E-11	-	-	-	-
gi|226756628|gb|GO510909.1|GO510909	968	2827	167.24	491.05	1.553949983	0	0	GO:0015935//small ribosomal subunit;GO:0016020//membrane;GO:0030312//external encapsulating structure;GO:0009536//plastid	GO:0005198//structural molecule activity	GO:0010467//gene expression	gi|217075354|gb|ACJ86037.1|/1.75722e-16/unknown [Medicago truncatula]
gi|51564897|gb|CV085548.1|CV085548	146	426	25.22	74	1.552956995	0	0	-	-	-	-
gi|226798659|gb|GO554115.1|GO554115	23	67	3.97	11.64	1.551880146	2.23E-06	1.89E-05	-	-	-	-
gi|46991248|gb|CN579698.1|CN579698	24	70	4.15	12.16	1.550959987	1.29E-06	1.14E-05	-	-	-	-
gi|226770320|gb|GO525487.1|GO525487	115	335	19.87	58.19	1.550179374	0	0	-	-	-	gi|225465127|ref|XP_002273492.1|/2.09214e-06/PREDICTED: hypothetical protein [Vitis vinifera]
gi|226765183|gb|GO521063.1|GO521063	143	416	24.71	72.26	1.548102244	0	0	-	-	-	-
gi|48737431|gb|CO067950.1|CO067950	64	186	11.06	32.31	1.546629365	0	0	-	-	-	-
gi|226800133|gb|GO556024.1|GO556024	21	61	3.63	10.6	1.546022811	6.70E-06	5.27E-05	-	-	-	gi|225435690|ref|XP_002283424.1|/4.9706e-09/PREDICTED: hypothetical protein [Vitis vinifera]
gi|51863864|gb|CV128345.1|CV128345	30	87	5.18	15.11	1.544479657	7.29E-08	7.57E-07	GO:0031981//nuclear lumen;GO:0031461//cullin-RING ubiquitin ligase complex	GO:0043169//cation binding;GO:0004468//lysine N-acetyltransferase activity	GO:0009887//organ morphogenesis;GO:0009791//post-embryonic development;GO:0000904//cell morphogenesis involved in differentiation	gi|224122490|ref|XP_002330494.1|/2.03641e-22/nucleosome/chromatin assembly factor group [Populus trichocarpa]
gi|48275564|gb|CN889322.1|CN889322	29	84	5.01	14.59	1.542097375	1.26E-07	1.27E-06	-	-	-	gi|255580715|ref|XP_002531179.1|/6.48469e-18/conserved hypothetical protein [Ricinus communis]
gi|226791094|gb|GO546250.1|GO546250	37	107	6.39	18.59	1.540638934	2.44E-09	3.00E-08	GO:0009536//plastid	GO:0003824//catalytic activity	-	gi|255568448|ref|XP_002525198.1|/2.95565e-24/conserved hypothetical protein [Ricinus communis]
gi|48267173|gb|CN880933.1|CN880933	642	1854	110.91	322.04	1.537850445	0	0	GO:0030529//ribonucleoprotein complex	GO:0003676//nucleic acid binding;GO:0005198//structural molecule activity	GO:0010467//gene expression	gi|224054986|ref|XP_002298397.1|/4.29251e-07/predicted protein [Populus trichocarpa]
gi|226804783|gb|GO560134.1|GO560134	18	52	3.11	9.03	1.537811407	3.53E-05	0.000242271	-	GO:0046527//glucosyltransferase activity	-	gi|224067154|ref|XP_002302382.1|/1.35176e-17/predicted protein [Populus trichocarpa]
gi|48737837|gb|CO068356.1|CO068356	76	219	13.13	38.04	1.53465033	0	0	-	-	-	-
gi|226756488|gb|GO510045.1|GO510045	42	121	7.26	21.02	1.533721216	2.45E-10	3.32E-09	GO:0019866//organelle inner membrane;GO:0043231//intracellular membrane-bounded organelle	-	GO:0007005//mitochondrion organization	gi|225436401|ref|XP_002272430.1|/1.30503e-17/PREDICTED: hypothetical protein [Vitis vinifera]
gi|226812788|gb|GO565342.1|GO565342	17	49	2.94	8.51	1.533342977	6.15E-05	0.00040755	-	-	-	gi|255646244|gb|ACU23606.1|/6.879e-17/unknown [Glycine max]
gi|48411303|gb|CN938490.1|CN938490	128	368	22.11	63.92	1.531568383	0	0	GO:0030529//ribonucleoprotein complex;GO:0031981//nuclear lumen	GO:0003676//nucleic acid binding	GO:0022613//ribonucleoprotein complex biogenesis	gi|255632312|gb|ACU16514.1|/1.78394e-39/unknown [Glycine max]
gi|71821529|gb|DR998920.1|DR998920	24	69	4.15	11.99	1.530648417	1.94E-06	1.67E-05	-	GO:0008092//cytoskeletal protein binding	GO:0000902//cell morphogenesis;GO:0007010//cytoskeleton organization	gi|225428497|ref|XP_002284362.1|/6.10016e-46/PREDICTED: hypothetical protein [Vitis vinifera]
gi|226786445|gb|GO544666.1|GO544666	403	1157	69.62	200.97	1.529406439	0	0	-	-	GO:0050794//regulation of cellular process	gi|225443558|ref|XP_002277729.1|/1.96092e-46/PREDICTED: similar to predicted protein [Vitis vinifera]
gi|48737283|gb|CO067802.1|CO067802	207	594	35.76	103.18	1.52874471	3.49E-14	7.81E-13	GO:0031410//cytoplasmic vesicle;GO:0009536//plastid	GO:0008238//exopeptidase activity	GO:0019538//protein metabolic process	gi|296085719|emb|CBI29519.3|/1.58862e-43/unnamed protein product [Vitis vinifera]
gi|226770295|gb|GO525476.1|GO525476	61	175	10.54	30.4	1.528196457	3.15E-14	7.11E-13	-	GO:0016740//transferase activity	-	gi|84453206|dbj|BAE71200.1|/3.49394e-32/hypothetical protein [Trifolium pratense]
gi|71817457|gb|DR994848.1|DR994848	167	478	28.85	83.03	1.525061379	8.66E-14	1.82E-12	-	-	-	gi|297736463|emb|CBI25334.3|/1.95702e-06/unnamed protein product [Vitis vinifera]
gi|48489072|gb|CN997182.1|CN997182	43	123	7.43	21.37	1.524152792	2.14E-10	2.91E-09	-	-	-	gi|225440900|ref|XP_002282752.1|/1.2621e-09/PREDICTED: hypothetical protein [Vitis vinifera]
gi|86591937|gb|DY256307.1|DY256307	236	675	40.77	117.25	1.524008061	3.51E-13	6.61E-12	-	-	-	-
gi|226804400|gb|GO561642.1|GO561642	57	163	9.85	28.31	1.52311612	2.84E-13	5.41E-12	-	-	-	gi|400890|sp|Q02060.1|PSBS_SPIOL/4.07852e-10/RecName: Full=Photosystem II 22 kDa protein, chloroplastic; AltName: Full=CP22; Flags: Precursor
gi|226746392|gb|GO502943.1|GO502943	230	657	39.74	114.12	1.521887874	3.04E-13	5.77E-12	-	-	-	-
gi|48127896|gb|CN870154.1|CN870154	121	345	20.9	59.93	1.519775432	0	0	-	-	-	-
gi|91020122|gb|EB130540.1|EB130540	483	1377	83.44	239.19	1.519346012	0	0	GO:0000785//chromatin;GO:0043231//intracellular membrane-bounded organelle	GO:0003676//nucleic acid binding	GO:0034728	gi|302807656|ref|XP_002985522.1|/3.13804e-22/hypothetical protein SELMODRAFT_269004 [Selaginella moellendorffii]
gi|48940143|gb|CN994434.2|CN994434	86	245	14.86	42.56	1.518064035	0	0	-	-	-	-
gi|51239082|gb|CO899292.1|CO899292	60	171	10.37	29.7	1.518047037	0	0	-	-	-	-
MDP0000147652	20	57	3.46	9.9	1.516656487	1.76E-05	0.000127987	-	-	-	gi|255557090|ref|XP_002519577.1|/4.035e-59/Eukaryotic translation initiation factor 3 subunit, putative [Ricinus communis]
MDP0000158045	120	341	20.73	59.23	1.51460797	0	0	GO:0005618//cell wall	-	GO:0009725//response to hormone stimulus	gi|225459247|ref|XP_002285762.1|/9.86897e-132/PREDICTED: hypothetical protein [Vitis vinifera]
gi|226807225|gb|GO562744.1|GO562744	37	105	6.39	18.24	1.513217893	5.49E-09	6.46E-08	-	-	-	-
gi|48940471|gb|CN995739.2|CN995739	18	51	3.11	8.86	1.510392118	5.32E-05	0.000355878	-	-	-	gi|224112493|ref|XP_002316209.1|/1.08258e-13/predicted protein [Populus trichocarpa]
gi|226797045|gb|GO552322.1|GO552322	23	65	3.97	11.29	1.507834574	5.05E-06	4.06E-05	-	-	-	gi|297745731|emb|CBI15787.3|/2.89001e-11/unnamed protein product [Vitis vinifera]
MDP0000234942	17	48	2.94	8.34	1.504231229	9.28E-05	0.000587123	GO:0009532//plastid stroma;GO:0009526//plastid envelope;GO:0009534//chloroplast thylakoid;GO:0005576//extracellular region	GO:0046914//transition metal ion binding;GO:0016836//hydro-lyase activity	GO:0010035//response to inorganic substance;GO:0010118//stomatal movement;GO:0050832//defense response to fungus	gi|224055529|ref|XP_002298524.1|/6.47089e-108/predicted protein [Populus trichocarpa]
MDP0000565195	16	45	2.76	7.82	1.502500341	0.000162176	0.000968621	-	GO:0016740//transferase activity	-	gi|224119022|ref|XP_002331306.1|/3.39569e-126/predicted protein [Populus trichocarpa]
gi|71813280|gb|DR990671.1|DR990671	242	682	41.81	118.46	1.502480043	2.80E-13	5.34E-12	-	-	-	-
gi|226769401|gb|GO524050.1|GO524050	71	200	12.27	34.74	1.501462505	0	0	-	-	-	gi|296090413|emb|CBI40232.3|/1.00824e-25/unnamed protein product [Vitis vinifera]
gi|48261285|gb|CN875081.1|CN875081	101	284	17.45	49.33	1.499238251	0	0	GO:0044464//cell part	GO:0032559	-	gi|225432937|ref|XP_002284322.1|/1.16659e-40/PREDICTED: hypothetical protein [Vitis vinifera]
gi|226770726|gb|GO524732.1|GO524732	178	500	30.75	86.85	1.497939438	3.33E-15	8.17E-14	GO:0044464//cell part	GO:0015926//glucosidase activity	GO:0044238//primary metabolic process	gi|255565893|ref|XP_002523935.1|/7.0259e-18/hydrolase, hydrolyzing O-glycosyl compounds, putative [Ricinus communis]
gi|226796927|gb|GO552564.1|GO552564	21	59	3.63	10.25	1.497582456	1.52E-05	0.000112966	GO:0015630//microtubule cytoskeleton	GO:0005515//protein binding	GO:0043623//cellular protein complex assembly	gi|225453329|ref|XP_002270593.1|/7.55185e-49/PREDICTED: hypothetical protein [Vitis vinifera]
gi|226785213|gb|GO538457.1|GO538457	414	1161	71.52	201.67	1.495577846	3.28E-13	6.19E-12	-	-	-	-
gi|46992186|gb|CN580636.1|CN580636	25	70	4.32	12.16	1.493040011	2.52E-06	2.13E-05	GO:0043231//intracellular membrane-bounded organelle	-	-	gi|298204697|emb|CBI25195.3|/4.47833e-28/unnamed protein product [Vitis vinifera]
gi|226799397|gb|GO551899.1|GO551899	20	56	3.46	9.73	1.491667767	2.64E-05	0.00018802	-	-	-	-
gi|48120471|gb|CN863817.1|CN863817	44	123	7.6	21.37	1.491515584	4.14E-10	5.49E-09	-	-	-	-
gi|48394014|gb|CN921201.1|CN921201	19	53	3.28	9.21	1.489505341	4.59E-05	0.000310264	-	-	-	-
gi|226794946|gb|GO550902.1|GO550902	61	170	10.54	29.53	1.486306489	2.19E-13	4.28E-12	-	-	-	-
gi|226783029|gb|GO539643.1|GO539643	510	1419	88.11	246.48	1.484092916	0	0	GO:0009536//plastid	GO:0016836//hydro-lyase activity	GO:0009108//coenzyme biosynthetic process	gi|21617915|gb|AAM66965.1|/3.35403e-12/unknown [Arabidopsis thaliana]
gi|71818702|gb|DR996093.1|DR996093	54	150	9.33	26.06	1.481888098	6.28E-12	1.00E-10	-	-	-	gi|297742444|emb|CBI34593.3|/3.56549e-42/unnamed protein product [Vitis vinifera]
gi|51912790|gb|CV150469.1|CV150469	54	150	9.33	26.06	1.481888098	6.28E-12	1.00E-10	-	-	-	-
gi|51238614|gb|CO898824.1|CO898824	471	1307	81.37	227.03	1.480314054	3.55E-14	7.93E-13	GO:0009536//plastid	-	-	gi|62149095|dbj|BAD93607.1|/7.84044e-09/hypothetical protein [Cucumis melo]
gi|226769945|gb|GO524854.1|GO524854	48	133	8.29	23.1	1.478448845	1.06E-10	1.49E-09	-	-	-	-
gi|49632637|gb|CO416389.1|CO416389	248	687	42.85	119.33	1.477589678	0	0	-	-	-	-
gi|226798155|gb|GO553755.1|GO553755	65	180	11.23	31.27	1.477421292	0	0	GO:0043231//intracellular membrane-bounded organelle	GO:0030528//transcription regulator activity;GO:0003676//nucleic acid binding;GO:0004871//signal transducer activity	GO:0009628//response to abiotic stimulus;GO:0048511//rhythmic process;GO:0007165//signal transduction;GO:0006351//transcription, DNA-dependent	gi|225448745|ref|XP_002275645.1|/3.07434e-23/PREDICTED: hypothetical protein [Vitis vinifera]
gi|71824436|gb|DT001828.1|DT001828	17	47	2.94	8.16	1.472752997	0.000139495	0.00084276	-	-	-	-
gi|51097961|gb|CO867811.1|CO867811	17	47	2.94	8.16	1.472752997	0.000139495	0.000842544	-	-	-	gi|297738832|emb|CBI28077.3|/1.10599e-07/unnamed protein product [Vitis vinifera]
gi|226790364|gb|GO545050.1|GO545050	29	80	5.01	13.9	1.472202374	6.32E-07	5.83E-06	-	-	-	gi|225440057|ref|XP_002282270.1|/9.31949e-54/PREDICTED: hypothetical protein [Vitis vinifera]
gi|46991318|gb|CN579768.1|CN579768	534	1473	92.26	255.86	1.471577423	0	0	-	-	-	-
gi|49632201|gb|CO415953.1|CO415953	53	146	9.16	25.36	1.469135242	1.59E-11	2.44E-10	-	-	-	-
MDP0000209089	27	74	4.66	12.85	1.463366499	1.88E-06	1.62E-05	-	-	-	gi|225461564|ref|XP_002282834.1|/8.85366e-64/PREDICTED: hypothetical protein [Vitis vinifera]
MDP0000184929	19	52	3.28	9.03	1.461030173	6.87E-05	0.000448497	-	-	-	gi|302143306|emb|CBI21867.3|/6.96893e-123/unnamed protein product [Vitis vinifera]
gi|51713491|gb|CV122396.1|CV122396	30	82	5.18	14.24	1.458925143	5.45E-07	5.05E-06	-	-	-	gi|32709122|gb|AAP86780.1|/2.00773e-28/Mal d 1-associated protein [Malus x domestica]
gi|226749584|gb|GO505777.1|GO505777	256	699	44.23	121.42	1.456908931	0	0	GO:0043231//intracellular membrane-bounded organelle;GO:0030529//ribonucleoprotein complex	GO:0005198//structural molecule activity	GO:0010467//gene expression;GO:0032446//protein modification by small protein conjugation	gi|224120992|ref|XP_002318470.1|/1.8247e-51/predicted protein [Populus trichocarpa]
gi|46610108|gb|CN492159.1|CN492159	296	807	51.14	140.18	1.454756464	2.03E-13	3.99E-12	-	GO:0016823	GO:0006520//cellular amino acid metabolic process	gi|255559084|ref|XP_002520564.1|/5.84859e-12/fumarylacetoacetate hydrolase, putative [Ricinus communis]
MDP0000164725	215	586	37.14	101.79	1.454550115	0	0	-	-	-	gi|302144173|emb|CBI23300.3|/3.97243e-98/unnamed protein product [Vitis vinifera]
gi|48489294|gb|CN997404.1|CN997404	164	447	28.33	77.64	1.454469516	4.73E-14	1.04E-12	-	-	-	gi|255569267|ref|XP_002525601.1|/4.14611e-10/conserved hypothetical protein [Ricinus communis]
gi|71813454|gb|DR990845.1|DR990845	36	98	6.22	17.02	1.452244552	4.62E-08	4.92E-07	-	-	-	gi|297742417|emb|CBI34566.3|/7.22609e-28/unnamed protein product [Vitis vinifera]
gi|226776993|gb|GO531960.1|GO531960	129	351	22.29	60.97	1.451702929	0	0	-	-	-	gi|224097188|ref|XP_002310868.1|/6.54495e-24/predicted protein [Populus trichocarpa]
gi|51713339|gb|CV122244.1|CV122244	61	166	10.54	28.83	1.45169597	1.04E-12	1.83E-11	-	-	-	-
gi|50887139|gb|CO751885.1|CO751885	74	201	12.78	34.91	1.449752521	0	0	GO:0043231//intracellular membrane-bounded organelle	GO:0003677//DNA binding	GO:0006511//ubiquitin-dependent protein catabolic process;GO:0006281//DNA repair	gi|224073098|ref|XP_002303970.1|/4.93492e-28/predicted protein [Populus trichocarpa]
gi|54465740|gb|CV567872.1|CV567872	39	106	6.74	18.41	1.44966913	1.35E-08	1.53E-07	-	-	-	gi|224132810|ref|XP_002321415.1|/6.57308e-25/predicted protein [Populus trichocarpa]
gi|226814810|gb|GO569661.1|GO569661	173	470	29.89	81.64	1.449613285	2.68E-13	5.13E-12	GO:0030529//ribonucleoprotein complex	GO:0005198//structural molecule activity	GO:0010467//gene expression	gi|224077760|ref|XP_002305397.1|/2.35476e-24/predicted protein [Populus trichocarpa]
gi|48266420|gb|CN880180.1|CN880180	144	391	24.88	67.92	1.448849973	2.35E-14	5.42E-13	-	-	-	gi|255540145|ref|XP_002511137.1|/2.84122e-17/Protein DEK, putative [Ricinus communis]
gi|226764927|gb|GO519404.1|GO519404	42	114	7.26	19.8	1.447458977	3.97E-09	4.75E-08	-	-	-	-
gi|226763889|gb|GO519084.1|GO519084	97	263	16.76	45.68	1.446540502	9.10E-15	2.17E-13	-	GO:0004175//endopeptidase activity	GO:0019538//protein metabolic process	gi|255576511|ref|XP_002529147.1|/1.02293e-43/Aspartic proteinase nepenthesin-1 precursor, putative [Ricinus communis]
gi|226767860|gb|GO523644.1|GO523644	27	73	4.66	12.68	1.444152885	2.79E-06	2.34E-05	-	-	-	gi|224135771|ref|XP_002322156.1|/6.88478e-32/predicted protein [Populus trichocarpa]
gi|48282591|gb|CN896349.1|CN896349	1174	3176	202.82	551.68	1.443631757	3.83E-12	6.28E-11	-	-	-	-
MDP0000909991	104	281	17.97	48.81	1.441586343	0	0	GO:0031410//cytoplasmic vesicle	GO:0004175//endopeptidase activity;GO:0005515//protein binding	GO:0019538//protein metabolic process;GO:0044092//negative regulation of molecular function	gi|224074095|ref|XP_002304250.1|/0/predicted protein [Populus trichocarpa]
gi|51292794|gb|CO902491.1|CO902491	358	966	61.85	167.8	1.439897215	2.71E-13	5.18E-12	GO:0009526//plastid envelope;GO:0009532//plastid stroma;GO:0005576//extracellular region	GO:0016705//oxidoreductase activity, acting on paired donors, with incorporation or reduction of molecular oxygen	GO:0006952//defense response;GO:0019725//cellular homeostasis	gi|15131688|emb|CAC48323.1|/2.38809e-20/2-Cys peroxiredoxin [Pisum sativum]
gi|48419534|gb|CN946721.1|CN946721	140	377	24.19	65.49	1.436863862	0	0	GO:0043231//intracellular membrane-bounded organelle;GO:0005838//proteasome regulatory particle;GO:0016020//membrane	GO:0017111//nucleoside-triphosphatase activity;GO:0005515//protein binding;GO:0032559	GO:0009757//hexose mediated signaling;GO:0048229//gametophyte development;GO:0019941//modification-dependent protein catabolic process	gi|255637103|gb|ACU18883.1|/5.06885e-36/unknown [Glycine max]
gi|46990599|gb|CN579049.1|CN579049	19	51	3.28	8.86	1.433610884	0.000102378	0.000643057	-	-	-	gi|224138548|ref|XP_002326630.1|/2.54088e-07/predicted protein [Populus trichocarpa]
MDP0000182571	19	51	3.28	8.86	1.433610884	0.000102378	0.000642886	-	-	-	gi|302142473|emb|CBI19676.3|/1.23068e-122/unnamed protein product [Vitis vinifera]
MDP0000264409	19	51	3.28	8.86	1.433610884	0.000102378	0.000642714	GO:0043231//intracellular membrane-bounded organelle	-	-	gi|297834354|ref|XP_002885059.1|/4.97959e-153/hypothetical protein ARALYDRAFT_478911 [Arabidopsis lyrata subsp. lyrata]
gi|48267942|gb|CN881700.1|CN881700	253	679	43.71	117.94	1.432017816	2.67E-13	5.13E-12	-	-	-	-
MDP0000598572	22	59	3.8	10.25	1.431552586	2.91E-05	0.000204916	GO:0031410//cytoplasmic vesicle	GO:0016209//antioxidant activity;GO:0005506//iron ion binding;GO:0003824//catalytic activity	GO:0006950//response to stress;GO:0008152//metabolic process	gi|217072506|gb|ACJ84613.1|/1.62354e-134/unknown [Medicago truncatula]
gi|91001509|gb|EB111930.1|EB111930	22	59	3.8	10.25	1.431552586	2.91E-05	0.000204855	GO:0043231//intracellular membrane-bounded organelle	GO:0003677//DNA binding;GO:0001071//nucleic acid binding transcription factor activity	GO:0006351//transcription, DNA-dependent;GO:0050896//response to stimulus	gi|302398871|gb|ADL36730.1|/1.49451e-22/HSF domain class transcription factor [Malus x domestica]
gi|48694374|gb|CO052909.1|CO052909	22	59	3.8	10.25	1.431552586	2.91E-05	0.000204794	GO:0043231//intracellular membrane-bounded organelle	-	-	gi|225448375|ref|XP_002271131.1|/7.64776e-34/PREDICTED: hypothetical protein [Vitis vinifera]
MDP0000590116	269	721	46.47	125.24	1.430323864	0	0	GO:0043231//intracellular membrane-bounded organelle	GO:0000175//3'-5'-exoribonuclease activity;GO:0005488//binding	GO:0006950//response to stress;GO:0016070//RNA metabolic process	gi|224131812|ref|XP_002328114.1|/3.95346e-125/predicted protein [Populus trichocarpa]
gi|50701883|gb|CO722651.1|CO722651	37	99	6.39	17.2	1.428520729	5.87E-08	6.19E-07	-	-	-	-
gi|51863993|gb|CV128474.1|CV128474	37	99	6.39	17.2	1.428520729	5.87E-08	6.19E-07	GO:0009536//plastid	GO:0015037//peptide disulfide oxidoreductase activity;GO:0015291//secondary active transmembrane transporter activity	-	gi|242037397|ref|XP_002466093.1|/9.22943e-08/hypothetical protein SORBIDRAFT_01g001070 [Sorghum bicolor]
gi|49635068|gb|CO418820.1|CO418820	139	372	24.01	64.62	1.428345347	9.93E-14	2.06E-12	-	-	-	-
gi|226757529|gb|GO512730.1|GO512730	43	115	7.43	19.98	1.427122467	5.04E-09	5.96E-08	-	GO:0048037//cofactor binding	-	gi|255562713|ref|XP_002522362.1|/2.00167e-25/molybdopterin cofactor sulfurase, putative [Ricinus communis]
MDP0000639820	55	147	9.5	25.53	1.426194119	3.79E-11	5.60E-10	GO:0043234//protein complex;GO:0030312//external encapsulating structure;GO:0009532//plastid stroma	GO:0017111//nucleoside-triphosphatase activity;GO:0051003;GO:0032559	GO:0009207;GO:0006779//porphyrin biosynthetic process	gi|225443506|ref|XP_002276262.1|/6.96794e-177/PREDICTED: hypothetical protein [Vitis vinifera]
gi|51564238|gb|CV084889.1|CV084889	33	88	5.7	15.29	1.423554582	3.46E-07	3.30E-06	-	-	-	-
gi|226793454|gb|GO549871.1|GO549871	24	64	4.15	11.12	1.421973546	1.44E-05	0.00010727	-	-	-	-
gi|46605483|gb|CN490329.1|CN490329	76	202	13.13	35.09	1.418193032	0	0	GO:0043231//intracellular membrane-bounded organelle	GO:0003676//nucleic acid binding	-	gi|255537401|ref|XP_002509767.1|/4.36979e-36/conserved hypothetical protein [Ricinus communis]
gi|51863920|gb|CV128401.1|CV128401	108	287	18.66	49.85	1.417644518	0	0	GO:0012505//endomembrane system;GO:0044424//intracellular part;GO:0016020//membrane	GO:0005488//binding;GO:0042623//ATPase activity, coupled;GO:0004386//helicase activity	GO:0009725//response to hormone stimulus;GO:0006406//mRNA export from nucleus;GO:0006950//response to stress	gi|295687237|gb|ADG27844.1|/9.94993e-11/RNA helicase-like protein [Gossypium hirsutum]
gi|48381062|gb|CN908561.1|CN908561	23	61	3.97	10.6	1.416853352	2.49E-05	0.000177734	-	-	-	-
MDP0000190489	81	215	13.99	37.35	1.416712281	1.27E-14	2.98E-13	-	GO:0016491//oxidoreductase activity;GO:0005506//iron ion binding	GO:0008152//metabolic process	gi|237687730|gb|ACR14868.1|/0/flavonoid 3' hydroxylase IIa [Malus x domestica]
gi|46612548|gb|CN493089.1|CN493089	337	894	58.22	155.29	1.415378185	0	0	-	-	-	-
gi|54623723|gb|CV630859.1|CV630859	46	122	7.95	21.19	1.414356822	2.17E-09	2.69E-08	-	-	-	gi|224106183|ref|XP_002314075.1|/4.02252e-15/predicted protein [Populus trichocarpa]
gi|226766462|gb|GO522163.1|GO522163	40	106	6.91	18.41	1.413732011	2.53E-08	2.77E-07	-	-	-	gi|225451585|ref|XP_002275581.1|/1.02466e-06/PREDICTED: similar to Tetratricopeptide-like helical [Vitis vinifera]
gi|48939496|gb|CO066571.2|CO066571	213	564	36.8	97.97	1.412634274	1.58E-13	3.17E-12	-	-	-	-
gi|49633914|gb|CO417666.1|CO417666	210	556	36.28	96.58	1.412550008	0	0	GO:0031224//intrinsic to membrane;GO:0009534//chloroplast thylakoid;GO:0009522//photosystem I	-	GO:0044237//cellular metabolic process	gi|255627007|gb|ACU13848.1|/5.0942e-16/unknown [Glycine max]
gi|226760514|gb|GO516871.1|GO516871	20	53	3.46	9.21	1.412429118	8.74E-05	0.000554537	-	-	-	-
gi|226765071|gb|GO522035.1|GO522035	39	103	6.74	17.89	1.408332891	4.33E-08	4.62E-07	-	-	-	-
gi|226810526|gb|GO567606.1|GO567606	39	103	6.74	17.89	1.408332891	4.33E-08	4.62E-07	GO:0043234//protein complex	-	-	gi|255570003|ref|XP_002525964.1|/8.59237e-48/Proteasome maturation protein, putative [Ricinus communis]
gi|46991182|gb|CN579632.1|CN579632	50	132	8.64	22.93	1.408133137	5.49E-10	7.19E-09	-	-	-	gi|224135539|ref|XP_002327243.1|/3.12506e-36/predicted protein [Populus trichocarpa]
gi|51864384|gb|CV128865.1|CV128865	97	256	16.76	44.47	1.407810256	9.10E-15	2.16E-13	-	-	-	-
MDP0000299444	33	87	5.7	15.11	1.406469836	5.09E-07	4.74E-06	GO:0016020//membrane	GO:0019899//enzyme binding;GO:0019787//small conjugating protein ligase activity;GO:0032559	GO:0019941//modification-dependent protein catabolic process;GO:0032446//protein modification by small protein conjugation	gi|225428025|ref|XP_002278689.1|/1.96563e-78/PREDICTED: hypothetical protein [Vitis vinifera]
gi|55857326|gb|CV882118.1|CV882118	19	50	3.28	8.69	1.405660362	0.00015181	0.000911094	GO:0043231//intracellular membrane-bounded organelle	GO:0005515//protein binding	GO:0044267//cellular protein metabolic process	gi|13430174|gb|AAK25754.1|AF334834_1/4.40583e-26/putative chaperon P13.9 [Castanea sativa]
gi|51241483|gb|CO901693.1|CO901693	30	79	5.18	13.72	1.405256478	1.76E-06	1.52E-05	-	-	-	gi|225441405|ref|XP_002278550.1|/5.33384e-31/PREDICTED: hypothetical protein [Vitis vinifera]
gi|48391844|gb|CN919031.1|CN919031	140	368	24.19	63.92	1.401856639	0	0	GO:0031224//intrinsic to membrane;GO:0031410//cytoplasmic vesicle	GO:0004672//protein kinase activity;GO:0032559	GO:0006464//protein modification process	gi|48310058|gb|AAT41745.1|/2.70855e-31/At5g20165 [Arabidopsis thaliana]
gi|226809876|gb|GO565367.1|GO565367	35	92	6.05	15.98	1.401260361	2.54E-07	2.48E-06	GO:0031224//intrinsic to membrane	GO:0016301//kinase activity;GO:0032559	GO:0006464//protein modification process	gi|255571792|ref|XP_002526839.1|/7.08633e-39/protein with unknown function [Ricinus communis]
gi|51294558|gb|CO904255.1|CO904255	32	84	5.53	14.59	1.399628498	8.74E-07	7.91E-06	GO:0042579//microbody;GO:0009536//plastid	GO:0005488//binding	GO:0007031//peroxisome organization	gi|225436598|ref|XP_002279516.1|/3.8048e-45/PREDICTED: hypothetical protein [Vitis vinifera]
gi|48940878|gb|CO067586.2|CO067586	239	627	41.29	108.91	1.399272103	4.94E-13	9.08E-12	GO:0031224//intrinsic to membrane;GO:0043231//intracellular membrane-bounded organelle	-	GO:0051234//establishment of localization	gi|255571491|ref|XP_002526693.1|/2.05007e-09/Patellin-6, putative [Ricinus communis]
gi|226788485|gb|GO543080.1|GO543080	37	97	6.39	16.85	1.398860755	1.27E-07	1.28E-06	-	-	-	gi|255625817|gb|ACU13253.1|/1.6953e-36/unknown [Glycine max]
gi|226762030|gb|GO520280.1|GO520280	53	139	9.16	24.14	1.398006173	2.37E-10	3.22E-09	GO:0031090//organelle membrane;GO:0043231//intracellular membrane-bounded organelle	GO:0022890//inorganic cation transmembrane transporter activity	GO:0006952//defense response;GO:0030003//cellular cation homeostasis;GO:0051707//response to other organism;GO:0000041//transition metal ion transport;GO:0010038//response to metal ion	gi|255567945|ref|XP_002524950.1|/9.86208e-12/natural resistance-associated macrophage protein, putative [Ricinus communis]
gi|149780317|gb|ES790093.1|ES790093	507	1327	87.59	230.5	1.395928676	7.41E-13	1.32E-11	GO:0044424//intracellular part	GO:0016840	GO:0006558//L-phenylalanine metabolic process	gi|295002604|gb|ADF59061.1|/0/phenylalanine ammonia-lyase 1 precursor [Pyrus x bretschneideri]
gi|226765507|gb|GO520584.1|GO520584	117	306	20.21	53.15	1.39500037	7.57E-14	1.61E-12	-	-	-	gi|224131138|ref|XP_002321010.1|/3.88122e-57/predicted protein [Populus trichocarpa]
gi|52024372|gb|CV186782.1|CV186782	481	1255	83.1	218	1.391407753	7.13E-14	1.53E-12	GO:0009521;GO:0031224//intrinsic to membrane;GO:0009534//chloroplast thylakoid	GO:0046906//tetrapyrrole binding;GO:0043169//cation binding	GO:0006464//protein modification process;GO:0006091//generation of precursor metabolites and energy	gi|255567270|ref|XP_002524616.1|/1.82623e-127/chlorophyll A/B binding protein, putative [Ricinus communis]
gi|226789914|gb|GO546699.1|GO546699	46	120	7.95	20.84	1.390328512	4.66E-09	5.53E-08	GO:0005618//cell wall;GO:0009536//plastid;GO:0005576//extracellular region	GO:0016798//hydrolase activity, acting on glycosyl bonds;GO:0016758//transferase activity, transferring hexosyl groups	GO:0009642//response to light intensity;GO:0044042//glucan metabolic process;GO:0009725//response to hormone stimulus;GO:0000902//cell morphogenesis;GO:0045229//external encapsulating structure organization;GO:0009605//response to external stimulus	gi|167834141|gb|ACA02823.1|/7.01522e-21/XET [Pyrus pyrifolia]
gi|226758548|gb|GO514145.1|GO514145	28	73	4.84	12.68	1.389475793	5.20E-06	4.17E-05	-	-	-	-
gi|226779863|gb|GO535681.1|GO535681	28	73	4.84	12.68	1.389475793	5.20E-06	4.17E-05	GO:0016020//membrane	-	GO:0006810//transport	gi|225459967|ref|XP_002266319.1|/9.63347e-29/PREDICTED: hypothetical protein [Vitis vinifera]
gi|226770556|gb|GO526369.1|GO526369	123	320	21.25	55.58	1.387102993	0	0	-	-	-	-
gi|226770910|gb|GO525832.1|GO525832	159	413	27.47	71.74	1.384920835	0	0	GO:0009532//plastid stroma;GO:0030529//ribonucleoprotein complex	GO:0003723//RNA binding;GO:0005198//structural molecule activity	GO:0010467//gene expression;GO:0022613//ribonucleoprotein complex biogenesis	gi|225461526|ref|XP_002285149.1|/4.84277e-47/PREDICTED: hypothetical protein [Vitis vinifera]
gi|48420651|gb|CN947838.1|CN947838	27	70	4.66	12.16	1.383741369	8.95E-06	6.91E-05	GO:0044464//cell part	GO:0015291//secondary active transmembrane transporter activity	GO:0015893//drug transport	gi|255538528|ref|XP_002510329.1|/1.7613e-08/multidrug resistance pump, putative [Ricinus communis]
gi|50890939|gb|CO755690.1|CO755690	175	454	30.23	78.86	1.383312731	2.68E-13	5.13E-12	-	-	-	-
gi|71822457|gb|DR999848.1|DR999848	523	1357	90.36	235.71	1.38325679	2.27E-13	4.42E-12	-	GO:0003824//catalytic activity	-	gi|297746049|emb|CBI16105.3|/1.24547e-14/unnamed protein product [Vitis vinifera]
MDP0000818220	32	83	5.53	14.42	1.382719779	1.28E-06	1.13E-05	-	-	-	gi|255546939|ref|XP_002514527.1|/9.43386e-96/conserved hypothetical protein [Ricinus communis]
gi|226814442|gb|GO569321.1|GO569321	22	57	3.8	9.9	1.381429107	6.34E-05	0.000418719	GO:0043231//intracellular membrane-bounded organelle	GO:0003676//nucleic acid binding;GO:0001071//nucleic acid binding transcription factor activity;GO:0005515//protein binding	GO:0006351//transcription, DNA-dependent;GO:0009755//hormone-mediated signaling pathway	gi|302398561|gb|ADL36575.1|/7.2236e-44/ARF domain class transcription factor [Malus x domestica]
gi|48418505|gb|CN945692.1|CN945692	88	228	15.2	39.6	1.381429107	0	0	-	-	-	gi|224056585|ref|XP_002298923.1|/2.49511e-34/predicted protein [Populus trichocarpa]
gi|48126240|gb|CN868705.1|CN868705	314	813	54.25	141.22	1.380249379	0	0	-	-	-	-
gi|91005055|gb|EB115476.1|EB115476	170	440	29.37	76.43	1.379795765	2.68E-13	5.13E-12	-	-	-	-
gi|226804788|gb|GO560139.1|GO560139	46	119	7.95	20.67	1.378511623	6.81E-09	7.95E-08	-	-	-	gi|255557935|ref|XP_002519996.1|/2.0858e-06/60S ribosomal protein L13, putative [Ricinus communis]
MDP0000526864	36	93	6.22	16.15	1.376547679	3.18E-07	3.04E-06	-	-	GO:0031326;GO:0006351//transcription, DNA-dependent;GO:0051171//regulation of nitrogen compound metabolic process	gi|225446455|ref|XP_002275230.1|/1.51743e-93/PREDICTED: hypothetical protein [Vitis vinifera]
gi|48736451|gb|CO066970.1|CO066970	628	1621	108.5	281.57	1.375798587	2.06E-13	4.04E-12	-	-	-	-
gi|50701763|gb|CO722591.1|CO722591	155	400	26.78	69.48	1.375441793	2.75E-13	5.25E-12	-	-	-	-
gi|50890112|gb|CO754861.1|CO754861	83	214	14.34	37.17	1.374093664	1.04E-13	2.15E-12	-	-	-	gi|255563508|ref|XP_002522756.1|/2.43784e-43/conserved hypothetical protein [Ricinus communis]
gi|48287350|gb|CN901109.1|CN901109	66	170	11.4	29.53	1.373147532	4.55E-12	7.40E-11	-	-	-	gi|224076020|ref|XP_002304876.1|/1.40114e-28/predicted protein [Populus trichocarpa]
gi|226767890|gb|GO523653.1|GO523653	478	1231	82.58	213.83	1.372599951	7.78E-13	1.38E-11	-	-	-	-
gi|226790440|gb|GO546453.1|GO546453	54	139	9.33	24.14	1.37147669	4.32E-10	5.69E-09	GO:0031225//anchored to membrane	GO:0016837//carbon-oxygen lyase activity, acting on polysaccharides	GO:0009825//multidimensional cell growth;GO:0051707//response to other organism	gi|255586803|ref|XP_002534016.1|/7.77926e-44/Pectate lyase precursor, putative [Ricinus communis]
gi|226807283|gb|GO563244.1|GO563244	21	54	3.63	9.38	1.369618375	0.000109675	0.000685246	GO:0043231//intracellular membrane-bounded organelle	GO:0008238//exopeptidase activity	-	gi|225444985|ref|XP_002282779.1|/1.94135e-15/PREDICTED: hypothetical protein [Vitis vinifera]
gi|48938870|gb|CO168332.1|CO168332	30	77	5.18	13.38	1.369054113	3.78E-06	3.09E-05	-	-	-	-
gi|48735584|gb|CO066103.1|CO066103	313	804	54.08	139.66	1.368751821	0	0	-	-	-	-
gi|46992868|gb|CN581318.1|CN581318	409	1050	70.66	182.39	1.368060978	2.63E-13	5.05E-12	-	-	-	-
gi|52023778|gb|CV186506.1|CV186506	46	118	7.95	20.5	1.366597144	9.92E-09	1.14E-07	GO:0044451//nucleoplasm part	GO:0034062//RNA polymerase activity;GO:0003676//nucleic acid binding	GO:0006351//transcription, DNA-dependent	gi|255630968|gb|ACU15848.1|/2.58762e-34/unknown [Glycine max]
gi|71819687|gb|DR997078.1|DR997078	73	187	12.61	32.48	1.364983357	3.66E-13	6.86E-12	-	-	-	-
MDP0000169163	269	689	46.47	119.68	1.36481053	0	0	GO:0019866//organelle inner membrane;GO:0009579//thylakoid;GO:0009507//chloroplast	GO:0016776//phosphotransferase activity, phosphate group as acceptor;GO:0046914//transition metal ion binding;GO:0032559	GO:0009209//pyrimidine ribonucleoside triphosphate biosynthetic process;GO:0006796//phosphate metabolic process;GO:0009206;GO:0009132//nucleoside diphosphate metabolic process;GO:0006950//response to stress	gi|224058260|ref|XP_002299472.1|/1.35748e-91/predicted protein [Populus trichocarpa]
gi|48938805|gb|CO168267.1|CO168267	161	412	27.81	71.57	1.363751235	0	0	-	-	-	-
gi|48488174|gb|CN996284.1|CN996284	136	348	23.5	60.45	1.363081583	1.14E-13	2.35E-12	GO:0043231//intracellular membrane-bounded organelle	GO:0003676//nucleic acid binding;GO:0016279//protein-lysine N-methyltransferase activity	GO:0016571//histone methylation	gi|296082393|emb|CBI21398.3|/3.4369e-20/unnamed protein product [Vitis vinifera]
gi|46613550|gb|CN493444.1|CN493444	58	148	10.02	25.71	1.359447102	1.58E-10	2.18E-09	-	-	-	-
gi|48119030|gb|CN862575.1|CN862575	69	176	11.92	30.57	1.358732316	2.93E-12	4.88E-11	-	-	-	-
gi|50888927|gb|CO753675.1|CO753675	452	1152	78.09	200.1	1.35751145	3.93E-13	7.33E-12	-	-	-	-
gi|48416048|gb|CN943235.1|CN943235	121	308	20.9	53.5	1.356035949	0	0	GO:0043231//intracellular membrane-bounded organelle	GO:0008135//translation factor activity, nucleic acid binding;GO:0030528//transcription regulator activity	GO:0006351//transcription, DNA-dependent;GO:0006412//translation	gi|255548646|ref|XP_002515379.1|/3.2765e-52/transcription factor, putative [Ricinus communis]
gi|51561074|gb|CV082262.1|CV082262	33	84	5.7	14.59	1.355946059	1.60E-06	1.39E-05	GO:0016471//vacuolar proton-transporting V-type ATPase complex;GO:0009536//plastid	GO:0019829//cation-transporting ATPase activity;GO:0005506//iron ion binding	GO:0006754//ATP biosynthetic process;GO:0015988//energy coupled proton transport, against electrochemical gradient	gi|217073296|gb|ACJ85007.1|/3.35473e-23/unknown [Medicago truncatula]
MDP0000917419	33	84	5.7	14.59	1.355946059	1.60E-06	1.39E-05	-	-	-	gi|255568450|ref|XP_002525199.1|/4.44591e-76/sensory transduction histidine kinase, putative [Ricinus communis]
gi|91018093|gb|EB128511.1|EB128511	33	84	5.7	14.59	1.355946059	1.60E-06	1.39E-05	GO:0043231//intracellular membrane-bounded organelle;GO:0015934//large ribosomal subunit	GO:0005198//structural molecule activity	GO:0010467//gene expression	gi|297737946|emb|CBI27147.3|/7.90101e-48/unnamed protein product [Vitis vinifera]
gi|56434370|gb|CX024814.1|CX024814	144	366	24.88	63.57	1.353359603	2.35E-14	5.42E-13	-	-	-	-
gi|48940392|gb|CN995656.2|CN995656	84	213	14.51	37	1.350477751	0	0	-	-	-	-
gi|48940002|gb|CN994293.2|CN994293	30	76	5.18	13.2	1.349513927	5.51E-06	4.39E-05	-	-	-	gi|224094252|ref|XP_002310110.1|/1.30594e-08/predicted protein [Populus trichocarpa]
gi|51571533|gb|CV092194.1|CV092194	59	149	10.19	25.88	1.344683566	1.96E-10	2.68E-09	-	-	-	-
gi|149780246|gb|ES790026.1|ES790026	38	96	6.57	16.68	1.344154013	3.36E-07	3.21E-06	GO:0043231//intracellular membrane-bounded organelle	GO:0046914//transition metal ion binding;GO:0008483//transaminase activity;GO:0048037//cofactor binding	GO:0019752//carboxylic acid metabolic process;GO:0010038//response to metal ion	gi|225446660|ref|XP_002281764.1|/0/PREDICTED: hypothetical protein [Vitis vinifera]
gi|71822437|gb|DR999828.1|DR999828	21	53	3.63	9.21	1.343231608	0.000160722	0.000961641	-	-	-	-
MDP0000185280	69	174	11.92	30.22	1.342119425	6.23E-12	9.94E-11	GO:0016020//membrane	GO:0016757//transferase activity, transferring glycosyl groups	GO:0009987//cellular process	gi|224072232|ref|XP_002303664.1|/0/predicted protein [Populus trichocarpa]
gi|226770560|gb|GO524151.1|GO524151	345	869	59.6	150.95	1.340686521	7.28E-13	1.30E-11	-	-	-	-
gi|50891424|gb|CO756176.1|CO756176	83	209	14.34	36.3	1.339924524	1.48E-13	2.99E-12	-	-	-	gi|296084245|emb|CBI24633.3|/7.75796e-09/unnamed protein product [Vitis vinifera]
gi|32898072|gb|AU301442.1|AU301442	66	166	11.4	28.83	1.338537012	2.10E-11	3.16E-10	-	-	-	-
gi|48416626|gb|CN943813.1|CN943813	31	78	5.36	13.55	1.337987946	4.68E-06	3.77E-05	-	-	-	gi|224129594|ref|XP_002328755.1|/3.96484e-18/predicted protein [Populus trichocarpa]
gi|71822544|gb|DR999935.1|DR999935	76	191	13.13	33.18	1.33744697	6.42E-13	1.15E-11	GO:0044464//cell part	GO:0003676//nucleic acid binding	GO:0006351//transcription, DNA-dependent	gi|296088504|emb|CBI37495.3|/2.24501e-27/unnamed protein product [Vitis vinifera]
gi|50352738|gb|CO540689.1|CO540689	115	289	19.87	50.2	1.337095492	0	0	GO:0009368//endopeptidase Clp complex;GO:0009532//plastid stroma;GO:0009534//chloroplast thylakoid;GO:0044429//mitochondrial part	GO:0004175//endopeptidase activity;GO:0046914//transition metal ion binding	GO:0019538//protein metabolic process	gi|297737943|emb|CBI27144.3|/1.39233e-13/unnamed protein product [Vitis vinifera]
gi|48270167|gb|CN883925.1|CN883925	985	2475	170.17	429.91	1.337057948	1.84E-13	3.65E-12	-	-	-	-
gi|116981283|gb|EG631385.1|EG631385	61	153	10.54	26.58	1.334466238	1.42E-10	1.97E-09	-	-	-	gi|225458703|ref|XP_002282986.1|/5.02912e-141/PREDICTED: hypothetical protein [Vitis vinifera]
gi|226782515|gb|GO540508.1|GO540508	44	110	7.6	19.11	1.330256455	6.05E-08	6.37E-07	-	GO:0046914//transition metal ion binding	-	gi|255538134|ref|XP_002510132.1|/1.13451e-30/ubiquitin-protein ligase, putative [Ricinus communis]
gi|49632098|gb|CO415850.1|CO415850	671	1678	115.92	291.47	1.330217899	1.53E-12	2.63E-11	-	GO:0005515//protein binding	-	gi|164652940|gb|ABY65003.1|/4.13042e-37/14-3-3d protein [Gossypium hirsutum]
gi|46992224|gb|CN580674.1|CN580674	54	135	9.33	23.45	1.329638937	1.90E-09	2.37E-08	-	-	-	-
gi|48259923|gb|CN873765.1|CN873765	50	125	8.64	21.71	1.329256508	7.58E-09	8.80E-08	-	-	-	-
gi|226768897|gb|GO524545.1|GO524545	113	281	19.52	48.81	1.322223699	1.76E-13	3.51E-12	-	-	-	gi|255562798|ref|XP_002522404.1|/2.50316e-07/Protein HVA22, putative [Ricinus communis]
gi|51098706|gb|CO868556.1|CO868556	72	179	12.44	31.09	1.321464131	5.53E-12	8.89E-11	-	-	-	gi|118483960|gb|ABK93868.1|/1.53027e-35/unknown [Populus trichocarpa]
gi|226755990|gb|GO510602.1|GO510602	27	67	4.66	11.64	1.320689198	2.78E-05	0.00019665	-	-	-	-
gi|48940725|gb|CN995999.2|CN995999	31	77	5.36	13.38	1.31977321	6.79E-06	5.32E-05	-	-	-	-
gi|226749681|gb|GO505471.1|GO505471	110	273	19	47.42	1.319496244	0	0	GO:0043231//intracellular membrane-bounded organelle	GO:0008135//translation factor activity, nucleic acid binding	GO:0006412//translation	gi|224143334|ref|XP_002324920.1|/1.02802e-21/predicted protein [Populus trichocarpa]
gi|49633882|gb|CO417634.1|CO417634	512	1269	88.46	220.43	1.317223437	1.20E-13	2.46E-12	GO:0031410//cytoplasmic vesicle	-	-	gi|255574603|ref|XP_002528212.1|/3.96798e-16/conserved hypothetical protein [Ricinus communis]
gi|46599085|gb|CN496503.1|CN496503	684	1693	118.17	294.08	1.315344849	0	0	GO:0009536//plastid	GO:0016627//oxidoreductase activity, acting on the CH-CH group of donors;GO:0050662//coenzyme binding	GO:0042360//vitamin E metabolic process;GO:0006399//tRNA metabolic process;GO:0006779//porphyrin biosynthetic process;GO:0008654//phospholipid biosynthetic process	gi|37921345|gb|AAP55675.1|/1.3796e-29/geranylgeranyl reductase [Prunus persica]
gi|86591449|gb|DY255819.1|DY255819	38	94	6.57	16.33	1.313559515	7.04E-07	6.46E-06	-	-	-	-
MDP0000688638	34	84	5.87	14.59	1.313547475	2.85E-06	2.38E-05	GO:0031224//intrinsic to membrane	GO:0016705//oxidoreductase activity, acting on paired donors, with incorporation or reduction of molecular oxygen	GO:0006665//sphingolipid metabolic process;GO:0006631//fatty acid metabolic process	gi|255556017|ref|XP_002519043.1|/2.34574e-171/sphingolipid delta 4 desaturase/C-4 hydroxylase protein des2, putative [Ricinus communis]
gi|49631321|gb|CO415073.1|CO415073	164	405	28.33	70.35	1.312219822	4.73E-14	1.04E-12	GO:0005840//ribosome;GO:0009532//plastid stroma;GO:0005576//extracellular region;GO:0042579//microbody	GO:0003973//(S)-2-hydroxy-acid oxidase activity;GO:0000166//nucleotide binding	GO:0008152//metabolic process	gi|255557255|ref|XP_002519658.1|/2.49599e-29/(S)-2-hydroxy-acid oxidase, putative [Ricinus communis]
MDP0000288035	32	79	5.53	13.72	1.310929096	5.75E-06	4.57E-05	-	GO:0004683//calmodulin-dependent protein kinase activity	-	gi|224084484|ref|XP_002307312.1|/4.52338e-147/hypothetical protein POPTRDRAFT_760587 [Populus trichocarpa]
gi|50353106|gb|CO541057.1|CO541057	75	185	12.96	32.13	1.309855263	3.30E-12	5.46E-11	GO:0009532//plastid stroma;GO:0009526//plastid envelope;GO:0005576//extracellular region	GO:0016868//intramolecular transferase activity, phosphotransferases;GO:0046872//metal ion binding	GO:0010035//response to inorganic substance;GO:0005982//starch metabolic process;GO:0019318//hexose metabolic process;GO:0009581;GO:0006950//response to stress	gi|297795985|ref|XP_002865877.1|/9.28579e-20/hypothetical protein ARALYDRAFT_495247 [Arabidopsis lyrata subsp. lyrata]
gi|54620484|gb|CV627620.1|CV627620	144	355	24.88	61.66	1.309348404	2.35E-14	5.41E-13	-	GO:0032559;GO:0042623//ATPase activity, coupled	-	gi|297745244|emb|CBI40324.3|/1.60871e-24/unnamed protein product [Vitis vinifera]
MDP0000838506	105	258	18.14	44.81	1.304646271	0	0	GO:0009526//plastid envelope;GO:0042579//microbody;GO:0009570//chloroplast stroma;GO:0030529//ribonucleoprotein complex;GO:0005576//extracellular region	GO:0048037//cofactor binding	GO:0006952//defense response;GO:0048511//rhythmic process;GO:0042254//ribosome biogenesis;GO:0009657//plastid organization;GO:0008152//metabolic process	gi|255542956|ref|XP_002512541.1|/0/NAD dependent epimerase/dehydratase, putative [Ricinus communis]
gi|226760125|gb|GO515453.1|GO515453	653	1600	112.81	277.92	1.300774699	7.87E-13	1.40E-11	-	-	-	-
gi|226754510|gb|GO509870.1|GO509870	220	539	38.01	93.63	1.300591833	2.63E-13	5.05E-12	GO:0044424//intracellular part	GO:0008135//translation factor activity, nucleic acid binding	GO:0006412//translation	gi|225433243|ref|XP_002285444.1|/2.10056e-30/PREDICTED: hypothetical protein [Vitis vinifera]
MDP0000552310	29	71	5.01	12.33	1.299290291	1.98E-05	0.000143631	GO:0044464//cell part	GO:0046914//transition metal ion binding	-	gi|225451465|ref|XP_002270554.1|/2.56586e-100/PREDICTED: hypothetical protein [Vitis vinifera]
gi|46601388|gb|CN488613.1|CN488613	47	115	8.12	19.98	1.299004951	5.33E-08	5.65E-07	GO:0030529//ribonucleoprotein complex	GO:0005198//structural molecule activity	GO:0010467//gene expression	gi|255560745|ref|XP_002521386.1|/1.1849e-44/structural constituent of ribosome, putative [Ricinus communis]
gi|53857976|gb|CV524302.1|CV524302	27	66	4.66	11.46	1.298205184	4.02E-05	0.000274796	GO:0009536//plastid	-	-	gi|225429337|ref|XP_002272147.1|/2.44859e-34/PREDICTED: hypothetical protein [Vitis vinifera]
gi|46598488|gb|CN496263.1|CN496263	82	200	14.17	34.74	1.293757996	6.99E-13	1.25E-11	-	GO:0016301//kinase activity	-	gi|297741241|emb|CBI32192.3|/1.61255e-15/unnamed protein product [Vitis vinifera]
MDP0000172852	153	373	26.43	64.79	1.293594733	0	0	GO:0005576//extracellular region;GO:0042579//microbody;GO:0009536//plastid	GO:0016616//oxidoreductase activity, acting on the CH-OH group of donors, NAD or NADP as acceptor;GO:0008187//poly-pyrimidine tract binding;GO:0000166//nucleotide binding	GO:0009853//photorespiration	gi|255581842|ref|XP_002531721.1|/3.2617e-178/hydroxypyruvate reductase, putative [Ricinus communis]
gi|52860910|gb|CV466318.1|CV466318	48	117	8.29	20.32	1.293456395	4.52E-08	4.81E-07	-	-	-	-
gi|226762752|gb|GO520062.1|GO520062	23	56	3.97	9.73	1.293300798	0.00016644	0.000990829	GO:0016020//membrane	-	-	gi|224065407|ref|XP_002301802.1|/3.50027e-15/predicted protein [Populus trichocarpa]
gi|71817230|gb|DR994621.1|DR994621	94	229	16.24	39.78	1.292491644	0	0	-	-	-	-
gi|226769216|gb|GO525109.1|GO525109	53	129	9.16	22.41	1.290723145	9.60E-09	1.10E-07	-	-	-	-
MDP0000318013	105	255	18.14	44.29	1.287806541	0	0	GO:0043231//intracellular membrane-bounded organelle	GO:0003676//nucleic acid binding	-	gi|71041086|gb|AAZ20431.1|/1.09279e-125/MYB11 [Malus x domestica]
MDP0000265213	35	85	6.05	14.76	1.286685674	3.47E-06	2.87E-05	-	-	-	gi|255570697|ref|XP_002526303.1|/1.28949e-40/kinase, putative [Ricinus communis]
gi|226756766|gb|GO509487.1|GO509487	40	97	6.91	16.85	1.285990976	7.27E-07	6.66E-06	-	-	-	gi|225425246|ref|XP_002269300.1|/6.73384e-40/PREDICTED: hypothetical protein [Vitis vinifera]
gi|226749402|gb|GO504122.1|GO504122	181	439	31.27	76.25	1.285958118	3.31E-14	7.43E-13	GO:0005856//cytoskeleton	GO:0008092//cytoskeletal protein binding	GO:0007010//cytoskeleton organization	gi|164510860|emb|CAK93757.1|/1.55044e-32/profilin [Malus x domestica]
gi|226769965|gb|GO524874.1|GO524874	26	63	4.49	10.94	1.284825388	6.88E-05	0.000449148	-	-	-	gi|255555861|ref|XP_002518966.1|/3.59389e-06/ATP binding protein, putative [Ricinus communis]
gi|226790023|gb|GO545617.1|GO545617	26	63	4.49	10.94	1.284825388	6.88E-05	0.000449024	-	GO:0016297//acyl-[acyl-carrier-protein] hydrolase activity	GO:0006631//fatty acid metabolic process	gi|152206074|gb|ABS30422.1|/5.58234e-39/acyl-ACP thioesterase FatA [Ricinus communis]
gi|226757470|gb|GO512698.1|GO512698	45	109	7.77	18.93	1.284687907	1.53E-07	1.53E-06	-	-	-	gi|15229797|ref|NP_187764.1|/9.20912e-36/unknown protein [Arabidopsis thaliana]
gi|48412049|gb|CN939236.1|CN939236	45	109	7.77	18.93	1.284687907	1.53E-07	1.53E-06	GO:0055028//cortical microtubule	GO:0015631//tubulin binding	GO:0022403;GO:0030865//cortical cytoskeleton organization;GO:0031112	gi|255580760|ref|XP_002531201.1|/9.95814e-35/Protein regulator of cytokinesis, putative [Ricinus communis]
gi|226770715|gb|GO523930.1|GO523930	874	2117	151	367.73	1.284098329	0	0	-	-	-	-
gi|84371092|gb|DW248844.1|DW248844	651	1576	112.47	273.75	1.283318733	0	0	-	GO:0032559	-	gi|290766479|gb|ADD60242.1|/2.47271e-42/alpha-form rubisco activase [Glycine max]
gi|50890981|gb|CO755732.1|CO755732	369	893	63.75	155.12	1.282887461	0	0	GO:0043231//intracellular membrane-bounded organelle	GO:0034062//RNA polymerase activity;GO:0003676//nucleic acid binding	GO:0010467//gene expression	gi|255576548|ref|XP_002529165.1|/3.48408e-31/DNA-directed RNA polymerase II, putative [Ricinus communis]
gi|71822732|gb|DT000124.1|DT000124	55	133	9.5	23.1	1.281893433	6.89E-09	8.04E-08	GO:0009523//photosystem II;GO:0009534//chloroplast thylakoid	-	GO:0010207//photosystem II assembly	gi|158343304|gb|ABW35320.1|/1.78199e-52/chloroplast photosystem II PsbR [Prosopis juliflora]
gi|71817077|gb|DR994468.1|DR994468	43	104	7.43	18.06	1.281363777	3.06E-07	2.94E-06	-	-	-	gi|297743115|emb|CBI35982.3|/6.72532e-36/unnamed protein product [Vitis vinifera]
gi|46993803|gb|CN582080.1|CN582080	67	162	11.58	28.14	1.280987075	1.58E-10	2.17E-09	-	-	-	-
gi|71817122|gb|DR994513.1|DR994513	221	534	38.18	92.76	1.280685717	0	0	-	-	-	-
gi|51238302|gb|CO898512.1|CO898512	29	70	5.01	12.16	1.27926072	2.86E-05	0.000202017	-	-	-	-
gi|226758167|gb|GO514954.1|GO514954	235	567	40.6	98.49	1.278497523	2.36E-13	4.58E-12	-	-	-	-
gi|48939167|gb|CO065965.2|CO065965	365	880	63.06	152.86	1.27741386	4.71E-13	8.68E-12	-	-	-	-
gi|226783503|gb|GO540308.1|GO540308	27	65	4.66	11.29	1.276643626	5.80E-05	0.000386093	-	-	-	-
gi|51865623|gb|CV130103.1|CV130103	81	195	13.99	33.87	1.275612024	2.66E-12	4.47E-11	-	-	-	gi|255555073|ref|XP_002518574.1|/3.95778e-15/transcription regulator, putative [Ricinus communis]
gi|46595268|gb|CN494387.1|CN494387	167	402	28.85	69.83	1.275275654	8.66E-14	1.82E-12	-	-	-	gi|297736877|emb|CBI26078.3|/6.51942e-09/unnamed protein product [Vitis vinifera]
gi|226810968|gb|GO567395.1|GO567395	32	77	5.53	13.38	1.27472673	1.19E-05	9.01E-05	-	-	-	gi|255547444|ref|XP_002514779.1|/4.64589e-50/conserved hypothetical protein [Ricinus communis]
MDP0000225983	37	89	6.39	15.46	1.274652483	2.48E-06	2.09E-05	GO:0009521;GO:0031224//intrinsic to membrane;GO:0009534//chloroplast thylakoid	GO:0046906//tetrapyrrole binding;GO:0043169//cation binding	GO:0006464//protein modification process;GO:0006091//generation of precursor metabolites and energy	gi|217944|dbj|BAA03104.1|/9.5103e-70/light-harvesting chlorophyll a/b-binding protein (LHCP) precursor [Lactuca sativa]
gi|113374671|gb|EE663969.1|EE663969	37	89	6.39	15.46	1.274652483	2.48E-06	2.09E-05	GO:0043231//intracellular membrane-bounded organelle	GO:0019787//small conjugating protein ligase activity;GO:0032559	GO:0032446//protein modification by small protein conjugation;GO:0009640//photomorphogenesis	gi|224058164|ref|XP_002299458.1|/1.3455e-33/predicted protein [Populus trichocarpa]
gi|48735525|gb|CO066044.1|CO066044	346	832	59.78	144.52	1.273534358	8.39E-14	1.77E-12	-	GO:0016841//ammonia-lyase activity;GO:0048037//cofactor binding	GO:0006549//isoleucine metabolic process;GO:0009066//aspartate family amino acid metabolic process	gi|255575447|ref|XP_002528625.1|/1.67246e-24/threonine dehydratase/deaminase, putative [Ricinus communis]
gi|46604773|gb|CN490073.1|CN490073	502	1206	86.73	209.48	1.272209495	5.86E-13	1.06E-11	-	-	-	gi|168480791|gb|ACA24489.1|/2.28793e-24/gigantea-like protein 1 [Glycine max]
gi|51559888|gb|CV081345.1|CV081345	40	96	6.91	16.68	1.271361673	1.04E-06	9.29E-06	-	GO:0046993;GO:0050662//coenzyme binding	GO:0008152//metabolic process	gi|224115646|ref|XP_002317087.1|/6.09099e-90/predicted protein [Populus trichocarpa]
gi|48487068|gb|CN995178.1|CN995178	177	424	30.58	73.65	1.268097119	0	0	-	GO:0008135//translation factor activity, nucleic acid binding	GO:0006412//translation	gi|255629337|gb|ACU15013.1|/8.43026e-13/unknown [Glycine max]
gi|52862355|gb|CV467425.1|CV467425	472	1130	81.54	196.28	1.267333315	0	0	GO:0034357;GO:0009532//plastid stroma;GO:0009534//chloroplast thylakoid	GO:0008937//ferredoxin reductase activity;GO:0050662//coenzyme binding;GO:0000166//nucleotide binding	GO:0051234//establishment of localization;GO:0006091//generation of precursor metabolites and energy	gi|20302473|emb|CAD30025.1|/1.51128e-34/ferredoxin-NADP(H) oxidoreductase [Triticum aestivum]
gi|86591872|gb|DY256242.1|DY256242	33	79	5.7	13.72	1.267246657	1.01E-05	7.67E-05	GO:0005838//proteasome regulatory particle;GO:0043231//intracellular membrane-bounded organelle;GO:0031410//cytoplasmic vesicle	-	GO:0009887//organ morphogenesis;GO:0019941//modification-dependent protein catabolic process;GO:0003006//developmental process involved in reproduction	gi|225440638|ref|XP_002278975.1|/5.26707e-17/PREDICTED: hypothetical protein [Vitis vinifera]
MDP0000251585	72	172	12.44	29.88	1.264193663	6.89E-11	9.88E-10	-	GO:0019203//carbohydrate phosphatase activity	GO:0005991//trehalose metabolic process	gi|255539761|ref|XP_002510945.1|/1.45644e-163/trehalose-6-phosphate synthase, putative [Ricinus communis]
gi|48486912|gb|CN995022.1|CN995022	140	334	24.19	58.02	1.262139526	0	0	-	-	-	-
gi|51571436|gb|CV092097.1|CV092097	60	143	10.37	24.84	1.260249279	2.99E-09	3.65E-08	-	-	-	gi|308191503|sp|B9SL58.1|PURA2_RICCO/9.23063e-10/RecName: Full=Adenylosuccinate synthetase 2, chloroplastic; Short=AMPSase 2; Short=AdSS 2; AltName: Full=IMP--aspartate ligase 2; Flags: Precursor
gi|91038974|gb|EB149392.1|EB149392	212	505	36.63	87.72	1.259880111	0	0	-	-	-	-
gi|50889533|gb|CO754282.1|CO754282	377	897	65.13	155.81	1.258393698	2.04E-13	4.01E-12	-	-	-	-
gi|46599874|gb|CN496812.1|CN496812	58	138	10.02	23.97	1.2583474	5.95E-09	6.97E-08	GO:0000441//SSL2-core TFIIH complex;GO:0031410//cytoplasmic vesicle	GO:0003702//RNA polymerase II transcription factor activity	GO:0006259//DNA metabolic process;GO:0006351//transcription, DNA-dependent	gi|225459534|ref|XP_002284465.1|/1.47442e-25/PREDICTED: hypothetical protein [Vitis vinifera]
MDP0000146631	40	95	6.91	16.5	1.255708409	1.49E-06	1.30E-05	GO:0043231//intracellular membrane-bounded organelle	-	-	gi|225428053|ref|XP_002279513.1|/1.58356e-109/PREDICTED: hypothetical protein isoform 2 [Vitis vinifera]
gi|51097902|gb|CO867752.1|CO867752	72	171	12.44	29.7	1.255476446	9.80E-11	1.38E-09	-	-	-	-
gi|46606943|gb|CN490929.1|CN490929	96	228	16.59	39.6	1.255186544	0	0	-	-	-	-
gi|48259370|gb|CN873212.1|CN873212	91	216	15.72	37.52	1.25505861	1.79E-13	3.56E-12	-	-	-	-
gi|51565150|gb|CV085801.1|CV085801	27	64	4.66	11.12	1.254754928	8.33E-05	0.000530428	GO:0009536//plastid	GO:0043169//cation binding;GO:0016776//phosphotransferase activity, phosphate group as acceptor;GO:0032559	GO:0009209//pyrimidine ribonucleoside triphosphate biosynthetic process;GO:0006796//phosphate metabolic process;GO:0009206;GO:0009132//nucleoside diphosphate metabolic process	gi|225457446|ref|XP_002263177.1|/1.50356e-28/PREDICTED: hypothetical protein [Vitis vinifera]
gi|51241015|gb|CO901225.1|CO901225	375	890	64.79	154.59	1.254603935	0	0	GO:0030529//ribonucleoprotein complex;GO:0009536//plastid	GO:0003723//RNA binding;GO:0005198//structural molecule activity	GO:0010467//gene expression	gi|255631238|gb|ACU15986.1|/1.50655e-27/unknown [Glycine max]
gi|48390951|gb|CN918446.1|CN918446	46	109	7.95	18.93	1.251647646	2.64E-07	2.56E-06	GO:0043234//protein complex;GO:0043231//intracellular membrane-bounded organelle	GO:0043169//cation binding;GO:0004721//phosphoprotein phosphatase activity	GO:0010374//stomatal complex development;GO:0006464//protein modification process;GO:0009755//hormone-mediated signaling pathway	gi|255560357|ref|XP_002521194.1|/3.92777e-30/protein phosphatase 2c, putative [Ricinus communis]
gi|54623671|gb|CV630807.1|CV630807	57	135	9.85	23.45	1.251392293	1.00E-08	1.15E-07	GO:0031090//organelle membrane;GO:0015935//small ribosomal subunit;GO:0030312//external encapsulating structure;GO:0031981//nuclear lumen	GO:0003676//nucleic acid binding;GO:0005198//structural molecule activity	GO:0010467//gene expression	gi|224085191|ref|XP_002307515.1|/1.10987e-70/predicted protein [Populus trichocarpa]
gi|71814404|gb|DR991795.1|DR991795	1153	2730	199.2	474.21	1.251308439	2.02E-12	3.43E-11	-	-	-	-
gi|49634522|gb|CO418274.1|CO418274	125	296	21.6	51.42	1.251298298	0	0	-	-	-	-
gi|61752256|gb|DN626240.1|DN626240	1097	2596	189.52	450.93	1.250553391	2.08E-12	3.53E-11	-	-	-	-
gi|51571299|gb|CV091960.1|CV091960	49	116	8.47	20.15	1.250345964	1.11E-07	1.14E-06	-	-	-	-
gi|51712929|gb|CV121834.1|CV121834	115	272	19.87	47.25	1.249722457	0	0	-	-	-	-
gi|71815212|gb|DR992603.1|DR992603	33	78	5.7	13.55	1.249259027	1.44E-05	0.00010731	-	-	-	gi|225440986|ref|XP_002283513.1|/8.16441e-11/PREDICTED: hypothetical protein [Vitis vinifera]
gi|71815241|gb|DR992632.1|DR992632	310	733	53.56	127.32	1.249231196	4.64E-14	1.02E-12	-	-	-	-
gi|46600441|gb|CN497068.1|CN497068	168	397	29.02	68.96	1.248712255	6.24E-14	1.35E-12	-	-	-	-
gi|48383559|gb|CN911058.1|CN911058	133	314	22.98	54.54	1.246935902	4.69E-14	1.03E-12	-	-	-	-
gi|48486823|gb|CN994933.1|CN994933	156	368	26.95	63.92	1.245982135	6.93E-14	1.48E-12	-	-	-	-
gi|71819988|gb|DR997379.1|DR997379	39	92	6.74	15.98	1.245446912	2.52E-06	2.12E-05	GO:0016020//membrane	GO:0005515//protein binding	-	gi|224067204|ref|XP_002302407.1|/5.45831e-18/predicted protein [Populus trichocarpa]
gi|50887958|gb|CO752705.1|CO752705	45	106	7.77	18.41	1.244503123	4.45E-07	4.20E-06	GO:0043231//intracellular membrane-bounded organelle;GO:0016020//membrane	GO:0032561	GO:0015031//protein transport	gi|255556330|ref|XP_002519199.1|/1.81844e-13/GTP-binding protein sar1, putative [Ricinus communis]
gi|226793139|gb|GO550168.1|GO550168	85	200	14.68	34.74	1.242745786	3.82E-12	6.26E-11	-	-	-	-
gi|226770530|gb|GO526356.1|GO526356	31	73	5.36	12.68	1.24224984	2.90E-05	0.0002048	-	-	-	gi|224070772|ref|XP_002303229.1|/6.73033e-09/predicted protein [Populus trichocarpa]
gi|226783164|gb|GO539972.1|GO539972	40	94	6.91	16.33	1.240767175	2.12E-06	1.81E-05	GO:0044464//cell part	GO:0046914//transition metal ion binding	-	gi|297743963|emb|CBI36933.3|/1.9665e-20/unnamed protein product [Vitis vinifera]
gi|149780242|gb|ES790022.1|ES790022	97	228	16.76	39.6	1.240478281	1.40E-13	2.83E-12	GO:0043231//intracellular membrane-bounded organelle	GO:0004030//aldehyde dehydrogenase [NAD(P)+] activity;GO:0005488//binding	GO:0044237//cellular metabolic process	gi|297735060|emb|CBI17422.3|/0/unnamed protein product [Vitis vinifera]
gi|48940864|gb|CO067572.2|CO067572	140	329	24.19	57.15	1.240342729	0	0	-	-	-	gi|255551757|ref|XP_002516924.1|/4.80692e-11/clasp, putative [Ricinus communis]
gi|226760779|gb|GO516614.1|GO516614	43	101	7.43	17.54	1.239214632	8.92E-07	8.05E-06	GO:0043231//intracellular membrane-bounded organelle	GO:0016491//oxidoreductase activity;GO:0008238//exopeptidase activity	GO:0019538//protein metabolic process	gi|42567964|ref|NP_197475.2|/2.14355e-19/peptidase M28 family protein [Arabidopsis thaliana]
gi|46615222|gb|CN494068.1|CN494068	196	460	33.86	79.9	1.23861353	3.55E-14	7.94E-13	-	-	-	gi|224105725|ref|XP_002313912.1|/1.01101e-08/predicted protein [Populus trichocarpa]
gi|226780147|gb|GO533696.1|GO533696	131	307	22.63	53.33	1.236710743	3.18E-14	7.15E-13	GO:0043231//intracellular membrane-bounded organelle	GO:0005515//protein binding	GO:0044267//cellular protein metabolic process;GO:0050896//response to stimulus	gi|255647685|gb|ACU24304.1|/1.21489e-13/unknown [Glycine max]
gi|51293860|gb|CO903557.1|CO903557	70	164	12.09	28.49	1.236641377	3.91E-10	5.20E-09	GO:0009536//plastid	GO:0003747//translation release factor activity	GO:0009657//plastid organization;GO:0006412//translation	gi|224131216|ref|XP_002321029.1|/3.01411e-17/predicted protein [Populus trichocarpa]
gi|51238467|gb|CO898677.1|CO898677	32	75	5.53	13.03	1.236485698	2.44E-05	0.000174859	-	-	-	-
gi|51864756|gb|CV129237.1|CV129237	580	1359	100.2	236.06	1.236271091	5.77E-14	1.25E-12	GO:0009536//plastid	GO:0031406//carboxylic acid binding;GO:0016616//oxidoreductase activity, acting on the CH-OH group of donors, NAD or NADP as acceptor;GO:0032559	GO:0009553//embryo sac development;GO:0006563//L-serine metabolic process	gi|211906486|gb|ACJ11736.1|/2.36296e-66/phosphoglycerate dehydrogenase [Gossypium hirsutum]
gi|51712983|gb|CV121888.1|CV121888	111	260	19.18	45.16	1.235442766	0	0	-	-	-	-
gi|226781241|gb|GO537082.1|GO537082	38	89	6.57	15.46	1.234575044	4.26E-06	3.45E-05	-	-	-	-
gi|49633926|gb|CO417678.1|CO417678	178	416	30.75	72.26	1.232610844	3.33E-15	8.18E-14	-	-	-	-
gi|49633634|gb|CO417386.1|CO417386	110	257	19	44.64	1.232337609	0	0	-	GO:0043169//cation binding;GO:0016791//phosphatase activity	-	gi|224085758|ref|XP_002307690.1|/9.46607e-37/predicted protein [Populus trichocarpa]
gi|50889075|gb|CO753823.1|CO753823	89	208	15.38	36.13	1.232141751	1.93E-12	3.28E-11	-	-	-	-
gi|48488026|gb|CN996136.1|CN996136	33	77	5.7	13.38	1.231044292	2.05E-05	0.000148374	-	-	-	gi|225430525|ref|XP_002285573.1|/1.68835e-29/PREDICTED: hypothetical protein [Vitis vinifera]
gi|51864045|gb|CV128526.1|CV128526	36	84	6.22	14.59	1.229993398	8.56E-06	6.62E-05	-	-	-	-
gi|51098198|gb|CO868048.1|CO868048	118	275	20.39	47.77	1.228243101	0	0	-	-	-	-
gi|226769130|gb|GO523776.1|GO523776	82	191	14.17	33.18	1.227474128	1.82E-11	2.76E-10	-	GO:0016832//aldehyde-lyase activity	GO:0006007//glucose catabolic process	gi|255570707|ref|XP_002526308.1|/3.0667e-50/fructose-bisphosphate aldolase, putative [Ricinus communis]
gi|86591306|gb|DY255676.1|DY255676	107	249	18.49	43.25	1.225954908	0	0	-	-	-	-
gi|91030155|gb|EB140573.1|EB140573	37	86	6.39	14.94	1.225292312	7.20E-06	5.63E-05	-	-	-	-
gi|226763082|gb|GO519537.1|GO519537	77	179	13.3	31.09	1.225024371	8.47E-11	1.20E-09	GO:0043231//intracellular membrane-bounded organelle;GO:0016020//membrane	GO:0032561	GO:0015031//protein transport	gi|297843056|ref|XP_002889409.1|/4.11271e-21/Os01g0254000 [Arabidopsis lyrata subsp. lyrata]
gi|46597858|gb|CN495956.1|CN495956	108	251	18.66	43.6	1.224379149	0	0	-	-	-	-
gi|226807205|gb|GO562724.1|GO562724	111	258	19.18	44.81	1.224218006	0	0	GO:0009523//photosystem II;GO:0009532//plastid stroma;GO:0009534//chloroplast thylakoid	-	GO:0044237//cellular metabolic process	gi|225437969|ref|XP_002271666.1|/2.5854e-75/PREDICTED: hypothetical protein [Vitis vinifera]
gi|51098641|gb|CO868491.1|CO868491	68	158	11.75	27.44	1.223619725	1.10E-09	1.41E-08	GO:0044424//intracellular part	GO:0060089	GO:0006351//transcription, DNA-dependent;GO:0009639//response to red or far red light;GO:0023052//signaling	gi|255576316|ref|XP_002529051.1|/6.12208e-17/Chitin-inducible gibberellin-responsive protein, putative [Ricinus communis]
gi|48938955|gb|CO065751.2|CO065751	109	253	18.83	43.95	1.222830165	0	0	-	-	-	-
gi|226781812|gb|GO537319.1|GO537319	31	72	5.36	12.51	1.222776884	4.14E-05	0.000282648	GO:0016020//membrane	GO:0005488//binding	-	gi|224053757|ref|XP_002297964.1|/5.5572e-09/predicted protein [Populus trichocarpa]
gi|50887933|gb|CO752680.1|CO752680	607	1409	104.87	244.75	1.222706832	0	0	-	-	-	-
gi|71813302|gb|DR990693.1|DR990693	50	116	8.64	20.15	1.221676621	1.89E-07	1.87E-06	-	-	-	-
gi|71820429|gb|DR997820.1|DR997820	44	102	7.6	17.72	1.22130728	1.07E-06	9.49E-06	-	-	-	gi|224118004|ref|XP_002331534.1|/1.58017e-09/predicted protein [Populus trichocarpa]
gi|71820786|gb|DR998177.1|DR998177	133	308	22.98	53.5	1.219160094	4.69E-14	1.03E-12	-	-	-	-
gi|49631796|gb|CO415548.1|CO415548	57	132	9.85	22.93	1.219040725	2.85E-08	3.11E-07	-	-	-	-
gi|50887778|gb|CO752524.1|CO752524	35	81	6.05	14.07	1.217615281	1.45E-05	0.000107865	-	-	-	-
gi|226794774|gb|GO549718.1|GO549718	32	74	5.53	12.85	1.216416974	3.47E-05	0.000239054	GO:0009534//chloroplast thylakoid	GO:0005506//iron ion binding;GO:0004601//peroxidase activity	GO:0006950//response to stress;GO:0008152//metabolic process	gi|224084904|ref|XP_002307442.1|/9.82768e-17/predicted protein [Populus trichocarpa]
gi|49635628|gb|CO419380.1|CO419380	61	141	10.54	24.49	1.216317907	1.02E-08	1.16E-07	-	-	-	-
MDP0000147669	29	67	5.01	11.64	1.21620855	8.37E-05	0.000532701	GO:0031090//organelle membrane	-	GO:0030001//metal ion transport	gi|225448277|ref|XP_002274579.1|/0/PREDICTED: hypothetical protein [Vitis vinifera]
gi|48268626|gb|CN882384.1|CN882384	58	134	10.02	23.28	1.21620855	2.40E-08	2.64E-07	-	-	-	-
gi|118554202|gb|EH034616.1|EH034616	36	83	6.22	14.42	1.213084679	1.22E-05	9.17E-05	-	-	-	gi|224114904|ref|XP_002316889.1|/2.90018e-07/predicted protein [Populus trichocarpa]
gi|48939539|gb|CO066616.2|CO066616	49	113	8.47	19.63	1.212626298	3.18E-07	3.04E-06	-	-	-	-
gi|46991829|gb|CN580279.1|CN580279	132	304	22.8	52.81	1.211777317	4.57E-14	1.01E-12	-	-	-	-
MDP0000723275	89	205	15.38	35.61	1.211226932	5.51E-12	8.86E-11	-	GO:0030246//carbohydrate binding;GO:0016861//intramolecular oxidoreductase activity, interconverting aldoses and ketoses	GO:0044238//primary metabolic process	gi|224066237|ref|XP_002302040.1|/1.88451e-156/predicted protein [Populus trichocarpa]
gi|51713064|gb|CV121969.1|CV121969	30	69	5.18	11.99	1.210807656	7.02E-05	0.000455934	-	-	-	-
gi|50889056|gb|CO753804.1|CO753804	50	115	8.64	19.98	1.209453366	2.67E-07	2.59E-06	-	-	-	-
gi|226790790|gb|GO546208.1|GO546208	94	216	16.24	37.52	1.208108195	1.53E-12	2.63E-11	-	-	-	-
gi|48286390|gb|CN900149.1|CN900149	37	85	6.39	14.76	1.207804885	1.02E-05	7.78E-05	-	-	-	-
gi|86591963|gb|DY256333.1|DY256333	303	696	52.35	120.9	1.207552802	7.88E-14	1.68E-12	-	-	-	-
gi|226768651|gb|GO524242.1|GO524242	54	124	9.33	21.54	1.207069264	9.51E-08	9.76E-07	-	-	-	-
gi|51097946|gb|CO867796.1|CO867796	54	124	9.33	21.54	1.207069264	9.51E-08	9.75E-07	-	-	-	gi|224142884|ref|XP_002324764.1|/3.62683e-25/predicted protein [Populus trichocarpa]
gi|51565358|gb|CV086009.1|CV086009	34	78	5.87	13.55	1.206860443	2.45E-05	0.000175083	-	-	-	-
gi|48387254|gb|CN914754.1|CN914754	34	78	5.87	13.55	1.206860443	2.45E-05	0.00017503	-	-	-	gi|296085454|emb|CBI29186.3|/3.25355e-10/unnamed protein product [Vitis vinifera]
gi|51097852|gb|CO867702.1|CO867702	41	94	7.08	16.33	1.205703525	3.59E-06	2.96E-05	-	-	-	gi|225426132|ref|XP_002272796.1|/8.35058e-09/PREDICTED: hypothetical protein [Vitis vinifera]
MDP0000659622	75	172	12.96	29.88	1.20511443	3.33E-10	4.44E-09	-	GO:0004871//signal transducer activity;GO:0004674//protein serine/threonine kinase activity;GO:0032559	GO:0006464//protein modification process	gi|225455116|ref|XP_002268775.1|/1.65426e-137/PREDICTED: hypothetical protein [Vitis vinifera]
gi|91038325|gb|EB148743.1|EB148743	116	266	20.04	46.2	1.205010343	4.80E-14	1.05E-12	-	-	-	gi|255560818|ref|XP_002521422.1|/2.11095e-07/conserved hypothetical protein [Ricinus communis]
gi|50888975|gb|CO753723.1|CO753723	267	612	46.13	106.31	1.204500112	5.74E-13	1.04E-11	GO:0031224//intrinsic to membrane;GO:0031410//cytoplasmic vesicle	GO:0004871//signal transducer activity;GO:0004713//protein tyrosine kinase activity;GO:0016628//oxidoreductase activity, acting on the CH-CH group of donors, NAD or NADP as acceptor;GO:0004674//protein serine/threonine kinase activity;GO:0032559	GO:0006464//protein modification process	gi|297736481|emb|CBI25352.3|/5.17033e-24/unnamed protein product [Vitis vinifera]
gi|46604168|gb|CN489803.1|CN489803	89	204	15.38	35.44	1.204323101	7.77E-12	1.22E-10	-	GO:0046914//transition metal ion binding;GO:0003676//nucleic acid binding;GO:0003712//transcription cofactor activity	GO:0006351//transcription, DNA-dependent	gi|147820800|emb|CAN65190.1|/2.42616e-18/hypothetical protein VITISV_032101 [Vitis vinifera]
MDP0000258781	86	197	14.86	34.22	1.203405644	1.82E-11	2.75E-10	-	GO:0010333;GO:0035251//UDP-glucosyltransferase activity;GO:0019203//carbohydrate phosphatase activity	GO:0016098//monoterpenoid metabolic process;GO:0009719;GO:0005991//trehalose metabolic process;GO:0006950//response to stress;GO:0051707//response to other organism	gi|147861933|emb|CAN78769.1|/0/hypothetical protein VITISV_024248 [Vitis vinifera]
gi|91031827|gb|EB142245.1|EB142245	52	119	8.98	20.67	1.202751039	1.89E-07	1.87E-06	-	-	-	gi|225438734|ref|XP_002282668.1|/9.21251e-26/PREDICTED: hypothetical protein [Vitis vinifera]
gi|226764418|gb|GO519932.1|GO519932	453	1036	78.26	179.95	1.201249087	1.30E-12	2.26E-11	-	-	-	gi|255547444|ref|XP_002514779.1|/8.94767e-54/conserved hypothetical protein [Ricinus communis]
gi|49632872|gb|CO416624.1|CO416624	70	160	12.09	27.79	1.20075159	1.55E-09	1.95E-08	-	-	-	-
gi|226763600|gb|GO520125.1|GO520125	112	256	19.35	44.47	1.200498838	0	0	-	-	-	gi|296087713|emb|CBI34969.3|/1.98762e-12/unnamed protein product [Vitis vinifera]
gi|46608783|gb|CN491693.1|CN491693	42	96	7.26	16.68	1.200077835	3.01E-06	2.51E-05	-	-	-	-
gi|51565386|gb|CV086037.1|CV086037	433	989	74.81	171.79	1.199343023	8.50E-13	1.50E-11	GO:0016020//membrane;GO:0005576//extracellular region;GO:0043231//intracellular membrane-bounded organelle	-	GO:0006970//response to osmotic stress	gi|312283361|dbj|BAJ34546.1|/2.13969e-09/unnamed protein product [Thellungiella halophila]
MDP0000277711	53	121	9.16	21.02	1.198343166	1.59E-07	1.59E-06	-	GO:0035251//UDP-glucosyltransferase activity	GO:0005984//disaccharide metabolic process	gi|225466221|ref|XP_002267020.1|/0/PREDICTED: hypothetical protein [Vitis vinifera]
gi|226757993|gb|GO515269.1|GO515269	203	463	35.07	80.42	1.197316906	1.10E-13	2.27E-12	-	-	-	-
gi|48392340|gb|CN919527.1|CN919527	32	73	5.53	12.68	1.19720336	4.93E-05	0.000330863	-	-	-	-
MDP0000311925	32	73	5.53	12.68	1.19720336	4.93E-05	0.000330769	GO:0031410//cytoplasmic vesicle	-	GO:0009987//cellular process	gi|224055641|ref|XP_002298580.1|/1.64391e-175/predicted protein [Populus trichocarpa]
gi|226775846|gb|GO532761.1|GO532761	100	228	17.28	39.6	1.196397213	5.78E-13	1.05E-11	GO:0044424//intracellular part	GO:0008135//translation factor activity, nucleic acid binding	GO:0034660//ncRNA metabolic process;GO:0019827//stem cell maintenance;GO:0048827//phyllome development;GO:0006412//translation	gi|225432808|ref|XP_002279408.1|/2.89847e-18/PREDICTED: hypothetical protein [Vitis vinifera]
gi|50701893|gb|CO722656.1|CO722656	43	98	7.43	17.02	1.195796921	2.53E-06	2.13E-05	-	-	-	-
gi|48400538|gb|CN927725.1|CN927725	54	123	9.33	21.37	1.195637922	1.34E-07	1.35E-06	-	-	-	-
gi|226791911|gb|GO545452.1|GO545452	40	91	6.91	15.81	1.194079752	6.03E-06	4.78E-05	GO:0015934//large ribosomal subunit	GO:0005198//structural molecule activity	GO:0010467//gene expression;GO:0022613//ribonucleoprotein complex biogenesis	gi|15222338|ref|NP_174951.1|/2.40605e-18/60S ribosomal protein L35a (RPL35aB) [Arabidopsis thaliana]
gi|51564553|gb|CV085204.1|CV085204	252	573	43.54	99.53	1.192790036	0	0	-	GO:0000166//nucleotide binding;GO:0003824//catalytic activity;GO:0046914//transition metal ion binding	GO:0008152//metabolic process	gi|297735398|emb|CBI17838.3|/3.19872e-27/unnamed protein product [Vitis vinifera]
gi|51293303|gb|CO903000.1|CO903000	80	181	13.82	31.44	1.185843602	1.98E-10	2.70E-09	GO:0043231//intracellular membrane-bounded organelle	GO:0046914//transition metal ion binding;GO:0016682//oxidoreductase activity, acting on diphenols and related substances as donors, oxygen as acceptor	GO:0008152//metabolic process	gi|255572658|ref|XP_002527262.1|/1.92055e-34/multicopper oxidase, putative [Ricinus communis]
gi|91030680|gb|EB141098.1|EB141098	31	70	5.36	12.16	1.181838323	8.32E-05	0.00053015	GO:0043231//intracellular membrane-bounded organelle	GO:0005515//protein binding	GO:0044267//cellular protein metabolic process	gi|224144856|ref|XP_002325440.1|/3.73838e-47/predicted protein [Populus trichocarpa]
gi|48413085|gb|CN940272.1|CN940272	31	70	5.36	12.16	1.181838323	8.32E-05	0.000530007	GO:0043234//protein complex	GO:0008135//translation factor activity, nucleic acid binding	GO:0006412//translation	gi|297734404|emb|CBI15651.3|/1.46032e-15/unnamed protein product [Vitis vinifera]
gi|50891288|gb|CO756040.1|CO756040	59	133	10.19	23.1	1.1807388	5.62E-08	5.94E-07	-	-	-	-
gi|226787337|gb|GO543833.1|GO543833	211	475	36.45	82.51	1.178650166	1.67E-13	3.34E-12	GO:0009532//plastid stroma;GO:0009526//plastid envelope	GO:0005515//protein binding;GO:0032559;GO:0043169//cation binding;GO:0016776//phosphotransferase activity, phosphate group as acceptor	GO:0009209//pyrimidine ribonucleoside triphosphate biosynthetic process;GO:0007602//phototransduction;GO:0009755//hormone-mediated signaling pathway;GO:0006796//phosphate metabolic process;GO:0000302//response to reactive oxygen species;GO:0009206;GO:0009132//nucleoside diphosphate metabolic process	gi|225457446|ref|XP_002263177.1|/1.47929e-53/PREDICTED: hypothetical protein [Vitis vinifera]
gi|226806369|gb|GO559998.1|GO559998	32	72	5.53	12.51	1.177730404	6.96E-05	0.000452958	-	-	-	-
gi|226754891|gb|GO512494.1|GO512494	206	463	35.59	80.42	1.176082403	1.65E-13	3.30E-12	-	-	-	-
gi|51863981|gb|CV128462.1|CV128462	541	1215	93.47	211.05	1.17500953	0	0	GO:0009536//plastid	GO:0015036//disulfide oxidoreductase activity	GO:0051234//establishment of localization;GO:0018904;GO:0019725//cellular homeostasis;GO:0006091//generation of precursor metabolites and energy	gi|225457807|ref|XP_002266022.1|/3.94724e-63/PREDICTED: hypothetical protein [Vitis vinifera]
gi|46607324|gb|CN491072.1|CN491072	86	193	14.86	33.52	1.173588033	7.03E-11	1.01E-09	-	-	-	-
gi|48283416|gb|CN897175.1|CN897175	54	121	9.33	21.02	1.171813683	2.64E-07	2.56E-06	-	-	-	-
MDP0000317572	92	206	15.89	35.78	1.171034263	1.79E-11	2.73E-10	-	-	-	gi|255578147|ref|XP_002529943.1|/0/conserved hypothetical protein [Ricinus communis]
gi|226784372|gb|GO538366.1|GO538366	46	103	7.95	17.89	1.170126622	2.10E-06	1.79E-05	-	-	-	-
gi|48122607|gb|CN865610.1|CN865610	105	235	18.14	40.82	1.170101727	5.29E-13	9.67E-12	-	-	-	-
gi|53858067|gb|CV524393.1|CV524393	215	481	37.14	83.55	1.169666013	0	0	GO:0009532//plastid stroma	-	-	gi|255537039|ref|XP_002509586.1|/5.88399e-33/conserved hypothetical protein [Ricinus communis]
gi|226777296|gb|GO533139.1|GO533139	42	94	7.26	16.33	1.169483338	5.97E-06	4.73E-05	-	-	GO:0003006//developmental process involved in reproduction	gi|225466700|ref|XP_002263464.1|/6.24389e-36/PREDICTED: hypothetical protein [Vitis vinifera]
gi|226760818|gb|GO515832.1|GO515832	123	275	21.25	47.77	1.168642036	0	0	GO:0016020//membrane	GO:0004871//signal transducer activity;GO:0016301//kinase activity;GO:0032559	GO:0006464//protein modification process	gi|297736571|emb|CBI25442.3|/2.31852e-22/unnamed protein product [Vitis vinifera]
gi|48484886|gb|CN992996.1|CN992996	51	114	8.81	19.8	1.168286506	6.24E-07	5.76E-06	-	-	-	gi|296090416|emb|CBI40235.3|/4.24364e-11/unnamed protein product [Vitis vinifera]
gi|48939099|gb|CO065896.2|CO065896	68	152	11.75	26.4	1.167877173	8.42E-09	9.73E-08	GO:0005838//proteasome regulatory particle;GO:0043231//intracellular membrane-bounded organelle;GO:0031410//cytoplasmic vesicle	-	GO:0009887//organ morphogenesis;GO:0019941//modification-dependent protein catabolic process;GO:0003006//developmental process involved in reproduction	gi|225440638|ref|XP_002278975.1|/1.07656e-28/PREDICTED: hypothetical protein [Vitis vinifera]
gi|51912703|gb|CV150382.1|CV150382	451	1006	77.92	174.74	1.165144313	1.78E-12	3.05E-11	GO:0030529//ribonucleoprotein complex	-	-	gi|294438964|gb|ACV83305.2|/7.50189e-12/hypothetical protein UP-4 [Dimocarpus longan]
gi|48257571|gb|CN871413.1|CN871413	40	89	6.91	15.46	1.161782704	1.19E-05	9.00E-05	GO:0009536//plastid	GO:0046914//transition metal ion binding;GO:0016641//oxidoreductase activity, acting on the CH-NH2 group of donors, oxygen as acceptor;GO:0048037//cofactor binding	GO:0006807//nitrogen compound metabolic process	gi|226528437|ref|NP_001148429.1|/8.55505e-17/DCL protein [Zea mays]
gi|71819067|gb|DR996458.1|DR996458	76	169	13.13	29.36	1.160985052	1.50E-09	1.90E-08	GO:0044421//extracellular region part	-	-	gi|86156028|gb|ABC86745.1|/7.60854e-57/pollen-specific protein [Vitis pseudoreticulata]
gi|54623236|gb|CV630372.1|CV630372	273	607	47.16	105.44	1.160786652	6.64E-14	1.43E-12	-	-	-	-
gi|226774726|gb|GO532077.1|GO532077	907	2014	156.7	349.83	1.158648834	0	0	-	-	-	-
gi|54623328|gb|CV630464.1|CV630464	142	315	24.53	54.72	1.157520996	2.13E-13	4.17E-12	GO:0043231//intracellular membrane-bounded organelle;GO:0030529//ribonucleoprotein complex	GO:0005198//structural molecule activity	GO:0010467//gene expression	gi|297834662|ref|XP_002885213.1|/3.87046e-22/hypothetical protein ARALYDRAFT_479224 [Arabidopsis lyrata subsp. lyrata]
gi|226813549|gb|GO569178.1|GO569178	32	71	5.53	12.33	1.156821414	9.79E-05	0.00061685	GO:0042995//cell projection;GO:0031224//intrinsic to membrane	-	-	gi|225446345|ref|XP_002272406.1|/2.56416e-20/PREDICTED: hypothetical protein [Vitis vinifera]
gi|45438816|gb|CK900570.1|CK900570	37	82	6.39	14.24	1.15606131	2.85E-05	0.000201465	-	-	-	gi|158198571|gb|ABW23439.1|/1.92517e-07/MSI1 [Glycine max]
gi|226792378|gb|GO546389.1|GO546389	51	113	8.81	19.63	1.155846249	8.72E-07	7.90E-06	GO:0016020//membrane	-	-	gi|255581601|ref|XP_002531605.1|/1.19622e-30/dopamine beta-monooxygenase, putative [Ricinus communis]
gi|46424256|gb|CN444992.1|CN444992	62	137	10.71	23.8	1.152003093	6.50E-08	6.80E-07	GO:0031224//intrinsic to membrane;GO:0000325//plant-type vacuole;GO:0031090//organelle membrane	GO:0005488//binding;GO:0015368//calcium:cation antiporter activity	GO:0051707//response to other organism;GO:0010038//response to metal ion;GO:0015672//monovalent inorganic cation transport;GO:0009409//response to cold;GO:0006875//cellular metal ion homeostasis;GO:0006970//response to osmotic stress;GO:0006816//calcium ion transport;GO:0044237//cellular metabolic process	gi|222354619|gb|ACM48123.1|/1.87307e-23/calcium antiporter 1 [Malus x domestica]
gi|91043655|gb|EB154073.1|EB154073	105	232	18.14	40.3	1.151605383	1.73E-12	2.96E-11	GO:0044464//cell part	-	-	gi|224098376|ref|XP_002311159.1|/1.58719e-09/predicted protein [Populus trichocarpa]
MDP0000171011	43	95	7.43	16.5	1.151031909	7.00E-06	5.49E-05	GO:0009526//plastid envelope;GO:0031224//intrinsic to membrane	GO:0046914//transition metal ion binding;GO:0000254//C-4 methylsterol oxidase activity	GO:0006694//steroid biosynthetic process;GO:0006631//fatty acid metabolic process	gi|255558964|ref|XP_002520505.1|/5.31236e-117/C-4 methyl sterol oxidase, putative [Ricinus communis]
gi|86591208|gb|DY255578.1|DY255578	72	159	12.44	27.62	1.150726834	5.85E-09	6.86E-08	-	-	-	-
gi|71819972|gb|DR997363.1|DR997363	53	117	9.16	20.32	1.149480899	6.13E-07	5.67E-06	GO:0030529//ribonucleoprotein complex	GO:0003676//nucleic acid binding;GO:0005198//structural molecule activity	GO:0010467//gene expression	gi|296085211|emb|CBI28706.3|/1.92223e-23/unnamed protein product [Vitis vinifera]
gi|226758891|gb|GO513124.1|GO513124	356	785	61.5	136.36	1.148762189	4.05E-13	7.53E-12	GO:0005773//vacuole	GO:0004871//signal transducer activity;GO:0015631//tubulin binding	GO:0031669//cellular response to nutrient levels	gi|255569887|ref|XP_002525907.1|/1.66203e-32/gaba(A) receptor-associated protein, putative [Ricinus communis]
MDP0000313329	44	97	7.6	16.85	1.148677268	5.86E-06	4.65E-05	GO:0016020//membrane	-	-	gi|225445464|ref|XP_002281941.1|/2.75786e-119/PREDICTED: hypothetical protein [Vitis vinifera]
MDP0000321798	190	419	32.83	72.78	1.148527301	1.72E-13	3.42E-12	GO:0005881//cytoplasmic microtubule	GO:0015631//tubulin binding	GO:0051707//response to other organism;GO:0031109//microtubule polymerization or depolymerization;GO:0048285;GO:0052093	gi|225455563|ref|XP_002267584.1|/0/PREDICTED: hypothetical protein [Vitis vinifera]
gi|46601685|gb|CN488718.1|CN488718	54	119	9.33	20.67	1.147589403	5.14E-07	4.79E-06	-	-	-	gi|255636911|gb|ACU18788.1|/6.55083e-27/unknown [Glycine max]
gi|288518628|gb|GR882754.1|GR882754	110	242	19	42.04	1.145763251	7.21E-13	1.29E-11	-	-	-	gi|224087425|ref|XP_002308161.1|/4.22607e-07/predicted protein [Populus trichocarpa]
gi|48386070|gb|CN913570.1|CN913570	35	77	6.05	13.38	1.145071068	5.71E-05	0.000380619	-	-	-	-
gi|226774533|gb|GO531257.1|GO531257	91	200	15.72	34.74	1.143996536	7.98E-11	1.13E-09	-	-	-	-
gi|46424508|gb|CN445244.1|CN445244	123	270	21.25	46.9	1.142125081	0	0	-	-	-	-
gi|56434390|gb|CX024824.1|CX024824	53	116	9.16	20.15	1.137360335	8.54E-07	7.74E-06	-	-	-	-
gi|54620283|gb|CV627419.1|CV627419	144	314	24.88	54.54	1.132328215	2.40E-14	5.50E-13	GO:0030964;GO:0005746//mitochondrial respiratory chain	-	GO:0043094	gi|255541508|ref|XP_002511818.1|/1.17755e-34/conserved hypothetical protein [Ricinus communis]
gi|226776582|gb|GO531394.1|GO531394	122	266	21.08	46.2	1.132017985	9.10E-14	1.91E-12	-	-	-	-
MDP0000221217	95	207	16.41	35.96	1.131817782	5.52E-11	7.98E-10	-	GO:0016811//hydrolase activity, acting on carbon-nitrogen (but not peptide) bonds, in linear amides	-	gi|255573907|ref|XP_002527872.1|/0/ceramidase, putative [Ricinus communis]
MDP0000247000	89	194	15.38	33.7	1.131693088	2.17E-10	2.95E-09	GO:0044426;GO:0031410//cytoplasmic vesicle;GO:0016020//membrane	GO:0004713//protein tyrosine kinase activity;GO:0032559	GO:0006952//defense response;GO:0006468//protein phosphorylation;GO:0009856//pollination;GO:0007275//multicellular organismal development	gi|224087891|ref|XP_002308259.1|/0/predicted protein [Populus trichocarpa]
gi|71819679|gb|DR997070.1|DR997070	97	211	16.76	36.65	1.128791049	3.90E-11	5.75E-10	-	-	-	-
gi|226759856|gb|GO515705.1|GO515705	46	100	7.95	17.37	1.127570989	5.72E-06	4.55E-05	-	-	-	gi|255546195|ref|XP_002514157.1|/3.59431e-15/conserved hypothetical protein [Ricinus communis]
gi|51239672|gb|CO899882.1|CO899882	654	1421	112.99	246.83	1.127322657	1.25E-12	2.19E-11	-	-	-	gi|255538528|ref|XP_002510329.1|/7.29145e-07/multidrug resistance pump, putative [Ricinus communis]
gi|48122110|gb|CN865183.1|CN865183	72	156	12.44	27.1	1.123306366	1.56E-08	1.75E-07	-	-	-	-
MDP0000189838	72	156	12.44	27.1	1.123306366	1.56E-08	1.75E-07	-	-	-	gi|255568177|ref|XP_002525064.1|/3.35875e-90/glutathione-s-transferase omega, putative [Ricinus communis]
gi|166794894|gb|DY242147.1|DY242147	72	156	12.44	27.1	1.123306366	1.56E-08	1.75E-07	-	-	-	-
MDP0000298304	236	511	40.77	88.76	1.122401711	3.51E-13	6.61E-12	GO:0031224//intrinsic to membrane	GO:0015291//secondary active transmembrane transporter activity	GO:0015698//inorganic anion transport	gi|255545446|ref|XP_002513783.1|/0/inorganic phosphate transporter, putative [Ricinus communis]
gi|226766725|gb|GO523261.1|GO523261	535	1158	92.43	201.15	1.12183865	0	0	-	-	-	-
gi|71817973|gb|DR995364.1|DR995364	446	965	77.05	167.62	1.121327436	0	0	-	-	-	-
gi|226743587|gb|GO498993.1|GO498993	187	404	32.31	70.18	1.119079197	2.25E-13	4.37E-12	-	-	-	-
gi|71821819|gb|DR999210.1|DR999210	75	162	12.96	28.14	1.11855661	9.21E-09	1.06E-07	-	-	-	-
gi|50889611|gb|CO754360.1|CO754360	50	108	8.64	18.76	1.11855661	2.81E-06	2.35E-05	-	-	-	-
gi|50701805|gb|CO722612.1|CO722612	50	108	8.64	18.76	1.11855661	2.81E-06	2.35E-05	-	GO:0016787//hydrolase activity	-	gi|225435323|ref|XP_002285170.1|/1.09177e-18/PREDICTED: hypothetical protein [Vitis vinifera]
gi|56434948|gb|CX025082.1|CX025082	45	97	7.77	16.85	1.116762088	9.50E-06	7.30E-05	-	GO:0003824//catalytic activity	-	gi|126506746|gb|ABO14801.1|/3.25098e-12/acetyl CoA carboxylase [Camellia sinensis]
gi|48938695|gb|CO168157.1|CO168157	38	82	6.57	14.24	1.115983871	4.64E-05	0.000313298	-	-	-	-
gi|51564102|gb|CV084760.1|CV084760	64	138	11.06	23.97	1.115878523	1.22E-07	1.24E-06	GO:0043231//intracellular membrane-bounded organelle	-	-	gi|225438392|ref|XP_002275313.1|/1.08927e-62/PREDICTED: hypothetical protein [Vitis vinifera]
gi|226767189|gb|GO520738.1|GO520738	58	125	10.02	21.71	1.115477217	4.89E-07	4.58E-06	-	-	-	-
gi|61752000|gb|DN626115.1|DN626115	58	125	10.02	21.71	1.115477217	4.89E-07	4.58E-06	-	-	-	gi|224079079|ref|XP_002305741.1|/1.28651e-08/predicted protein [Populus trichocarpa]
gi|51098315|gb|CO868165.1|CO868165	52	112	8.98	19.45	1.114982805	1.96E-06	1.69E-05	-	-	-	-
gi|50888634|gb|CO753382.1|CO753382	78	168	13.48	29.18	1.114159387	5.44E-09	6.42E-08	-	GO:0016798//hydrolase activity, acting on glycosyl bonds	-	gi|255582261|ref|XP_002531922.1|/2.78105e-06/Glucan endo-1,3-beta-glucosidase precursor, putative [Ricinus communis]
MDP0000162566	66	142	11.4	24.67	1.113723891	8.58E-08	8.85E-07	-	-	-	gi|18412949|ref|NP_567295.1|/1.68015e-86/F-box family protein (FBL21) [Arabidopsis thaliana]
gi|226808096|gb|GO564549.1|GO564549	34	73	5.87	12.68	1.111122337	0.000133211	0.000807273	GO:0044464//cell part	-	GO:0010817//regulation of hormone levels	gi|224061324|ref|XP_002300426.1|/1.15352e-18/predicted protein [Populus trichocarpa]
gi|226767613|gb|GO520746.1|GO520746	47	101	8.12	17.54	1.111097115	6.64E-06	5.22E-05	-	GO:0046872//metal ion binding	-	gi|224104983|ref|XP_002313643.1|/1.05281e-10/predicted protein [Populus trichocarpa]
gi|49631747|gb|CO415499.1|CO415499	48	103	8.29	17.89	1.109709381	5.55E-06	4.43E-05	-	-	-	-
gi|48417934|gb|CN945121.1|CN945121	76	163	13.13	28.31	1.108444833	1.07E-08	1.22E-07	-	-	-	-
MDP0000277305	104	223	17.97	38.74	1.108233545	2.17E-11	3.27E-10	-	GO:0003723//RNA binding	-	gi|225443381|ref|XP_002266669.1|/0/PREDICTED: similar to pumilio domain-containing protein PPD1 [Vitis vinifera]
gi|48489710|gb|CN997820.1|CN997820	250	536	43.19	93.1	1.108083851	1.41E-13	2.85E-12	-	GO:0005543//phospholipid binding;GO:0046872//metal ion binding	-	gi|225424468|ref|XP_002285166.1|/1.23229e-24/PREDICTED: hypothetical protein [Vitis vinifera]
gi|226753914|gb|GO510942.1|GO510942	84	180	14.51	31.27	1.1077317	1.89E-09	2.36E-08	-	-	-	-
gi|48281071|gb|CN894829.1|CN894829	98	210	16.93	36.48	1.107523756	8.58E-11	1.21E-09	-	-	-	-
MDP0000231709	106	227	18.31	39.43	1.106661919	1.53E-11	2.35E-10	GO:0043231//intracellular membrane-bounded organelle	-	-	gi|224100351|ref|XP_002311843.1|/1.67572e-97/predicted protein [Populus trichocarpa]
gi|71821714|gb|DR999105.1|DR999105	50	107	8.64	18.59	1.105423553	3.88E-06	3.17E-05	GO:0005840//ribosome;GO:0005839//proteasome core complex;GO:0031090//organelle membrane;GO:0043231//intracellular membrane-bounded organelle	GO:0004175//endopeptidase activity;GO:0004518//nuclease activity	GO:0019941//modification-dependent protein catabolic process;GO:0010038//response to metal ion	gi|218186102|gb|EEC68529.1|/1.09755e-17/hypothetical protein OsI_36818 [Oryza sativa Indica Group]
gi|50891113|gb|CO755864.1|CO755864	71	152	12.27	26.4	1.105402681	3.55E-08	3.84E-07	-	-	-	gi|224122594|ref|XP_002330520.1|/7.26617e-07/predicted protein [Populus trichocarpa]
MDP0000170973	36	77	6.22	13.38	1.105091631	9.26E-05	0.000586139	-	GO:0003774//motor activity;GO:0000166//nucleotide binding	-	gi|225458902|ref|XP_002283486.1|/0/PREDICTED: hypothetical protein [Vitis vinifera]
MDP0000209313	36	77	6.22	13.38	1.105091631	9.26E-05	0.000585982	-	-	-	gi|255542326|ref|XP_002512226.1|/4.40444e-126/transcription factor, putative [Ricinus communis]
gi|50703719|gb|CO723561.1|CO723561	968	2071	167.24	359.74	1.105034635	0	0	GO:0009534//chloroplast thylakoid;GO:0009522//photosystem I	GO:0005515//protein binding	GO:0009767//photosynthetic electron transport chain	gi|255627347|gb|ACU14018.1|/1.21975e-14/unknown [Glycine max]
gi|226771244|gb|GO528359.1|GO528359	116	248	20.04	43.08	1.104135741	2.00E-12	3.39E-11	-	GO:0004175//endopeptidase activity;GO:0042623//ATPase activity, coupled;GO:0032559	GO:0019538//protein metabolic process;GO:0009987//cellular process	gi|297743224|emb|CBI36091.3|/4.78805e-24/unnamed protein product [Vitis vinifera]
gi|54465865|gb|CV567932.1|CV567932	88	188	15.2	32.66	1.103453467	9.38E-10	1.21E-08	GO:0016020//membrane;GO:0043231//intracellular membrane-bounded organelle	GO:0016740//transferase activity	-	gi|296087485|emb|CBI34074.3|/4.58206e-26/unnamed protein product [Vitis vinifera]
gi|49634411|gb|CO418163.1|CO418163	37	79	6.39	13.72	1.102392645	7.72E-05	0.000494827	-	-	-	-
gi|226788240|gb|GO543374.1|GO543374	82	175	14.17	30.4	1.101231565	3.71E-09	4.46E-08	GO:0043234//protein complex;GO:0043231//intracellular membrane-bounded organelle	GO:0005488//binding	GO:0043623//cellular protein complex assembly;GO:0000338//protein deneddylation;GO:0009639//response to red or far red light	gi|118485804|gb|ABK94750.1|/5.86149e-14/unknown [Populus trichocarpa]
gi|71820373|gb|DR997764.1|DR997764	112	239	19.35	41.51	1.101125366	5.27E-12	8.50E-11	-	-	-	-
MDP0000844205	53	113	9.16	19.63	1.099640669	2.27E-06	1.92E-05	-	-	-	gi|225426621|ref|XP_002280827.1|/2.81468e-168/PREDICTED: hypothetical protein [Vitis vinifera]
MDP0000209507	263	560	45.44	97.27	1.098032083	4.51E-14	9.96E-13	GO:0031090//organelle membrane;GO:0043231//intracellular membrane-bounded organelle;GO:0031224//intrinsic to membrane	GO:0016705//oxidoreductase activity, acting on paired donors, with incorporation or reduction of molecular oxygen	GO:0006631//fatty acid metabolic process	gi|23345025|gb|AAN17504.1|/9.99505e-169/microsomal omega-3 fatty acid desaturase [Betula pendula]
gi|48269415|gb|CN883173.1|CN883173	249	530	43.02	92.06	1.097566918	0	0	GO:0043234//protein complex	GO:0046914//transition metal ion binding	GO:0006259//DNA metabolic process	gi|255586426|ref|XP_002533858.1|/3.5286e-19/26S proteasome non-atpase regulatory subunit, putative [Ricinus communis]
gi|50890675|gb|CO755424.1|CO755424	65	138	11.23	23.97	1.093871981	1.95E-07	1.92E-06	GO:0009526//plastid envelope;GO:0043232;GO:0009532//plastid stroma;GO:0030529//ribonucleoprotein complex	GO:0005198//structural molecule activity	GO:0010467//gene expression;GO:0022613//ribonucleoprotein complex biogenesis	gi|255584185|ref|XP_002532831.1|/2.34707e-12/50S ribosomal protein L29, chloroplast precursor, putative [Ricinus communis]
gi|51563670|gb|CV084389.1|CV084389	773	1640	133.55	284.87	1.092923722	6.15E-13	1.11E-11	-	-	-	-
gi|226797744|gb|GO554898.1|GO554898	58	123	10.02	21.37	1.092704399	9.31E-07	8.38E-06	-	-	-	-
gi|46993233|gb|CN581683.1|CN581683	140	297	24.19	51.59	1.092680677	0	0	GO:0043231//intracellular membrane-bounded organelle	GO:0008135//translation factor activity, nucleic acid binding	GO:0006518//peptide metabolic process;GO:0006412//translation	gi|255627395|gb|ACU14042.1|/1.35647e-42/unknown [Glycine max]
gi|48386729|gb|CN914229.1|CN914229	49	104	8.47	18.06	1.092364018	6.42E-06	5.06E-05	GO:0044464//cell part	GO:0046914//transition metal ion binding;GO:0001071//nucleic acid binding transcription factor activity	GO:0006351//transcription, DNA-dependent	gi|302398699|gb|ADL36644.1|/1.32395e-30/C2H2L domain class transcription factor [Malus x domestica]
gi|46600405|gb|CN497053.1|CN497053	597	1264	103.14	219.56	1.090011294	8.88E-15	2.12E-13	GO:0031981//nuclear lumen	GO:0017111//nucleoside-triphosphatase activity;GO:0032561	GO:0010038//response to metal ion;GO:0023052//signaling;GO:0006605//protein targeting;GO:0009207;GO:0051169//nuclear transport	gi|33772269|gb|AAQ54569.1|/3.45513e-33/small Ras-like GTP-binding protein [Malus x domestica]
MDP0000305066	70	148	12.09	25.71	1.088515366	8.02E-08	8.29E-07	GO:0044424//intracellular part	GO:0046872//metal ion binding;GO:0016728	GO:0006259//DNA metabolic process;GO:0032501//multicellular organismal process;GO:0007049//cell cycle;GO:0008219//cell death;GO:0009132//nucleoside diphosphate metabolic process	gi|255536887|ref|XP_002509510.1|/1.71924e-169/ribonucleoside-diphosphate reductase small chain, putative [Ricinus communis]
gi|51096664|gb|CO866514.1|CO866514	61	129	10.54	22.41	1.088267782	5.45E-07	5.05E-06	-	-	-	-
gi|56433746|gb|CX024515.1|CX024515	35	74	6.05	12.85	1.086761312	0.000153998	0.000923753	-	-	-	-
gi|46602629|gb|CN489115.1|CN489115	35	74	6.05	12.85	1.086761312	0.000153998	0.000923518	-	-	-	gi|255544288|ref|XP_002513206.1|/1.70631e-39/conserved hypothetical protein [Ricinus communis]
gi|48388943|gb|CN916443.1|CN916443	45	95	7.77	16.5	1.086479521	1.82E-05	0.000132109	-	-	-	gi|297798950|ref|XP_002867359.1|/2.50316e-07/integral membrane Yip1 family protein [Arabidopsis lyrata subsp. lyrata]
gi|48382605|gb|CN910104.1|CN910104	237	500	40.95	86.85	1.084662397	1.67E-13	3.35E-12	-	GO:0043021//ribonucleoprotein binding;GO:0008135//translation factor activity, nucleic acid binding	GO:0006448//regulation of translational elongation;GO:0006449//regulation of translational termination;GO:0018205//peptidyl-lysine modification	gi|225457331|ref|XP_002284583.1|/1.18765e-36/PREDICTED: hypothetical protein [Vitis vinifera]
gi|91030611|gb|EB141029.1|EB141029	37	78	6.39	13.55	1.084405015	0.00010692	0.000668742	GO:0043231//intracellular membrane-bounded organelle	GO:0016628//oxidoreductase activity, acting on the CH-CH group of donors, NAD or NADP as acceptor	GO:0008152//metabolic process	gi|255541590|ref|XP_002511859.1|/1.41571e-10/transcription factor, putative [Ricinus communis]
gi|48487296|gb|CN995406.1|CN995406	175	369	30.23	64.1	1.084343378	2.68E-13	5.14E-12	-	-	-	-
gi|48270737|gb|CN884495.1|CN884495	1890	3984	326.52	692.03	1.083663219	6.35E-12	1.01E-10	-	-	-	-
gi|91009426|gb|EB119844.1|EB119844	167	352	28.85	61.14	1.083545233	8.66E-14	1.82E-12	-	GO:0019203//carbohydrate phosphatase activity	GO:0005991//trehalose metabolic process	gi|225466095|ref|XP_002265679.1|/3.61514e-15/PREDICTED: hypothetical protein [Vitis vinifera]
gi|226766196|gb|GO522128.1|GO522128	279	588	48.2	102.14	1.083442913	0	0	-	-	-	-
gi|51864769|gb|CV129250.1|CV129250	196	413	33.86	71.74	1.083195772	3.55E-14	7.95E-13	GO:0016020//membrane	GO:0008641//small protein activating enzyme activity;GO:0019787//small conjugating protein ligase activity;GO:0032559	GO:0019941//modification-dependent protein catabolic process;GO:0009607//response to biotic stimulus;GO:0032446//protein modification by small protein conjugation;GO:0010038//response to metal ion	gi|1808656|emb|CAA71762.1|/1.51149e-44/Ubiquitin activating enzyme E1 [Nicotiana tabacum]
gi|51241402|gb|CO901612.1|CO901612	66	139	11.4	24.14	1.082391852	2.24E-07	2.20E-06	GO:0043231//intracellular membrane-bounded organelle	GO:0003676//nucleic acid binding	-	gi|225463454|ref|XP_002275908.1|/3.23393e-33/PREDICTED: hypothetical protein [Vitis vinifera]
gi|226772245|gb|GO527319.1|GO527319	336	707	58.05	122.81	1.081060067	5.08E-14	1.11E-12	GO:0031410//cytoplasmic vesicle	-	GO:0006810//transport	gi|255562444|ref|XP_002522228.1|/6.24584e-53/purine permease, putative [Ricinus communis]
gi|48382827|gb|CN910326.1|CN910326	58	122	10.02	21.19	1.080501079	1.28E-06	1.13E-05	-	-	-	-
gi|51571192|gb|CV091853.1|CV091853	119	250	20.56	43.43	1.078851688	3.83E-12	6.28E-11	-	-	-	-
gi|54682165|gb|CV655981.1|CV655981	209	439	36.11	76.25	1.078338917	1.08E-13	2.24E-12	-	-	-	gi|296081181|emb|CBI18207.3|/1.23362e-30/unnamed protein product [Vitis vinifera]
MDP0000809773	221	464	38.18	80.6	1.077962736	0	0	GO:0043231//intracellular membrane-bounded organelle	GO:0003676//nucleic acid binding	GO:0006351//transcription, DNA-dependent	gi|302398985|gb|ADL36787.1|/1.3907e-160/MYBR domain class transcription factor [Malus x domestica]
gi|226769197|gb|GO525103.1|GO525103	51	107	8.81	18.59	1.077312846	6.17E-06	4.88E-05	-	-	-	-
MDP0000306387	51	107	8.81	18.59	1.077312846	6.17E-06	4.88E-05	-	-	-	gi|225432126|ref|XP_002274485.1|/0/PREDICTED: hypothetical protein [Vitis vinifera]
gi|61752196|gb|DN626211.1|DN626211	163	342	28.16	59.41	1.077058455	1.35E-13	2.75E-12	-	-	-	-
gi|51564798|gb|CV085449.1|CV085449	125	262	21.6	45.51	1.075152274	1.36E-12	2.36E-11	GO:0043231//intracellular membrane-bounded organelle;GO:0030529//ribonucleoprotein complex;GO:0016020//membrane	GO:0003723//RNA binding;GO:0016859//cis-trans isomerase activity;GO:0005198//structural molecule activity	GO:0044267//cellular protein metabolic process;GO:0007049//cell cycle;GO:0022618//ribonucleoprotein complex assembly;GO:0010467//gene expression	gi|38258219|sp|Q94G00.1|PIN1_MALDO/4.25128e-46/RecName: Full=Peptidyl-prolyl cis-trans isomerase Pin1; Short=PPIase Pin1; AltName: Full=MdPin1; AltName: Full=Rotamase Pin1
gi|55857329|gb|CV882121.1|CV882121	54	113	9.33	19.63	1.073111187	3.60E-06	2.96E-05	-	-	-	-
gi|49634443|gb|CO418195.1|CO418195	44	92	7.6	15.98	1.072196085	3.00E-05	0.000209927	-	-	-	gi|225447588|ref|XP_002272138.1|/5.4e-42/PREDICTED: hypothetical protein isoform 2 [Vitis vinifera]
gi|51294320|gb|CO904017.1|CO904017	342	715	59.09	124.2	1.07167927	1.29E-14	3.02E-13	GO:0005618//cell wall;GO:0030964;GO:0031981//nuclear lumen;GO:0009536//plastid;GO:0031090//organelle membrane	-	GO:0010035//response to inorganic substance;GO:0006996//organelle organization;GO:0009725//response to hormone stimulus;GO:0040007//growth;GO:0006970//response to osmotic stress;GO:0048528//post-embryonic root development	gi|217073079|gb|ACJ84899.1|/4.87539e-34/unknown [Medicago truncatula]
gi|226756595|gb|GO510648.1|GO510648	494	1032	85.35	179.26	1.070590543	0	0	GO:0031224//intrinsic to membrane;GO:0009534//chloroplast thylakoid;GO:0009522//photosystem I	GO:0046906//tetrapyrrole binding;GO:0043169//cation binding	GO:0006464//protein modification process;GO:0006091//generation of precursor metabolites and energy	gi|255547714|ref|XP_002514914.1|/2.43376e-33/chlorophyll A/B binding protein, putative [Ricinus communis]
gi|51864085|gb|CV128566.1|CV128566	47	98	8.12	17.02	1.067679405	1.74E-05	0.000127011	-	-	-	-
gi|54623571|gb|CV630707.1|CV630707	47	98	8.12	17.02	1.067679405	1.74E-05	0.000126971	-	-	-	gi|51587334|emb|CAG30577.1|/5.85338e-12/putative neutral/alkaline invertase [Lotus japonicus]
gi|51098076|gb|CO867926.1|CO867926	48	100	8.29	17.37	1.067153747	1.45E-05	0.000108328	GO:0031410//cytoplasmic vesicle	GO:0004553//hydrolase activity, hydrolyzing O-glycosyl compounds;GO:0043167//ion binding	GO:0044238//primary metabolic process	gi|255584220|ref|XP_002532848.1|/1.29235e-11/Glucan endo-1,3-beta-glucosidase precursor, putative [Ricinus communis]
gi|119021478|gb|EH090790.1|EH090790	1163	2421	200.92	420.53	1.065587544	4.09E-12	6.68E-11	-	-	-	-
gi|55698556|gb|CV793642.1|CV793642	1188	2472	205.24	429.39	1.064976662	4.64E-12	7.51E-11	GO:0015934//large ribosomal subunit;GO:0009536//plastid;GO:0031981//nuclear lumen	GO:0005198//structural molecule activity	GO:0010467//gene expression	gi|255554134|ref|XP_002518107.1|/2.03771e-17/60S ribosomal protein L13a, putative [Ricinus communis]
gi|50407029|gb|CO576759.1|CO576759	50	104	8.64	18.06	1.063694675	1.01E-05	7.73E-05	-	-	-	-
gi|51565597|gb|CV086248.1|CV086248	92	191	15.89	33.18	1.062194762	2.23E-09	2.75E-08	-	-	-	-
gi|49632108|gb|CO415860.1|CO415860	39	81	6.74	14.07	1.061801832	0.000102302	0.000642923	-	-	-	-
gi|49632070|gb|CO415822.1|CO415822	184	382	31.79	66.35	1.061523449	2.08E-13	4.09E-12	-	GO:0003676//nucleic acid binding;GO:0005515//protein binding	GO:0007275//multicellular organismal development	gi|225445595|ref|XP_002282382.1|/3.49217e-23/PREDICTED: hypothetical protein [Vitis vinifera]
gi|71817243|gb|DR994634.1|DR994634	201	417	34.73	72.43	1.060404965	0	0	-	-	-	-
MDP0000155548	341	707	58.91	122.81	1.059843581	1.37E-13	2.79E-12	GO:0044424//intracellular part	-	-	gi|225442166|ref|XP_002274314.1|/0/PREDICTED: hypothetical protein [Vitis vinifera]
gi|50353369|gb|CO541320.1|CO541320	123	255	21.25	44.29	1.059518156	4.96E-12	8.01E-11	-	GO:0004084//branched-chain-amino-acid transaminase activity	GO:0006520//cellular amino acid metabolic process	gi|18421115|ref|NP_568496.1|/8.19938e-14/aminotransferase class IV family protein [Arabidopsis thaliana]
gi|46424610|gb|CN445346.1|CN445346	55	114	9.5	19.8	1.059501012	4.12E-06	3.34E-05	-	-	-	-
gi|48385048|gb|CN912548.1|CN912548	194	402	33.52	69.83	1.058824824	4.46E-13	8.26E-12	GO:0043232;GO:0043231//intracellular membrane-bounded organelle	GO:0046914//transition metal ion binding;GO:0016279//protein-lysine N-methyltransferase activity	GO:0016571//histone methylation;GO:0010468//regulation of gene expression	gi|225440250|ref|XP_002278728.1|/4.67029e-33/PREDICTED: hypothetical protein [Vitis vinifera]
gi|226774447|gb|GO532331.1|GO532331	44	91	7.6	15.81	1.056766044	4.12E-05	0.000281128	GO:0044429//mitochondrial part	GO:0004738//pyruvate dehydrogenase activity	GO:0010038//response to metal ion;GO:0006007//glucose catabolic process	gi|68138987|gb|AAY86036.1|/1.4667e-35/pyruvate dehydrogenase [Citrus x paradisi]
gi|51571274|gb|CV091935.1|CV091935	139	287	24.01	49.85	1.053958101	4.07E-13	7.56E-12	-	-	-	-
gi|71821052|gb|DR998443.1|DR998443	279	576	48.2	100.05	1.053616116	0	0	-	GO:0008135//translation factor activity, nucleic acid binding;GO:0042623//ATPase activity, coupled;GO:0032559	GO:0006412//translation	gi|225464928|ref|XP_002275011.1|/1.73865e-59/PREDICTED: hypothetical protein [Vitis vinifera]
gi|48283679|gb|CN897438.1|CN897438	112	231	19.35	40.13	1.05234759	6.52E-11	9.36E-10	-	-	-	-
gi|226756278|gb|GO511422.1|GO511422	86	177	14.86	30.75	1.049152295	1.20E-08	1.35E-07	-	-	-	gi|225430768|ref|XP_002267591.1|/4.45835e-77/PREDICTED: hypothetical protein [Vitis vinifera]
gi|48939986|gb|CN994277.2|CN994277	139	286	24.01	49.68	1.04902977	5.16E-13	9.45E-12	-	-	-	-
gi|50702825|gb|CO723118.1|CO723118	504	1037	87.07	180.13	1.048790848	0	0	GO:0005618//cell wall;GO:0031410//cytoplasmic vesicle	GO:0004180//carboxypeptidase activity	GO:0019538//protein metabolic process	gi|255543186|ref|XP_002512656.1|/4.18166e-27/serine carboxypeptidase, putative [Ricinus communis]
gi|55768755|gb|CV825638.1|CV825638	941	1935	162.57	336.11	1.047872414	0	0	-	-	-	-
gi|226762918|gb|GO520360.1|GO520360	111	228	19.18	39.6	1.04589771	1.06E-10	1.48E-09	-	-	GO:0006810//transport	gi|224071521|ref|XP_002303500.1|/4.33824e-07/predicted protein [Populus trichocarpa]
gi|48260277|gb|CN874119.1|CN874119	76	156	13.13	27.1	1.045425935	9.62E-08	9.86E-07	-	-	-	gi|225425320|ref|XP_002273708.1|/2.73364e-07/PREDICTED: hypothetical protein [Vitis vinifera]
gi|48128186|gb|CN870406.1|CN870406	39	80	6.74	13.9	1.044264386	0.000140374	0.00084742	-	-	-	-
gi|49634615|gb|CO418367.1|CO418367	100	205	17.28	35.61	1.043179218	1.00E-09	1.29E-08	-	-	-	-
gi|48693462|gb|CO051997.1|CO051997	100	205	17.28	35.61	1.043179218	1.00E-09	1.29E-08	GO:0044424//intracellular part	GO:0042083//5,10-methylenetetrahydrofolate-dependent methyltransferase activity;GO:0016646//oxidoreductase activity, acting on the CH-NH group of donors, NAD or NADP as acceptor	GO:0006544//glycine metabolic process;GO:0009177;GO:0006730//one-carbon metabolic process;GO:0009256//10-formyltetrahydrofolate metabolic process	gi|297744418|emb|CBI37680.3|/2.9769e-17/unnamed protein product [Vitis vinifera]
gi|226770961|gb|GO527491.1|GO527491	61	125	10.54	21.71	1.042484859	1.91E-06	1.65E-05	GO:0043231//intracellular membrane-bounded organelle	GO:0070566//adenylyltransferase activity;GO:0003676//nucleic acid binding	GO:0006399//tRNA metabolic process;GO:0010467//gene expression	gi|255586471|ref|XP_002533879.1|/6.65114e-31/poly(A) polymerase, putative [Ricinus communis]
gi|51096283|gb|CO866133.1|CO866133	82	168	14.17	29.18	1.042140125	3.31E-08	3.58E-07	GO:0012505//endomembrane system	-	GO:0016197//endosome transport;GO:0015031//protein transport	gi|224118542|ref|XP_002331388.1|/6.21402e-42/predicted protein [Populus trichocarpa]
gi|47966535|gb|CN849244.1|CN849244	83	170	14.34	29.53	1.042136332	2.77E-08	3.02E-07	-	-	-	-
gi|51238756|gb|CO898966.1|CO898966	88	180	15.2	31.27	1.040707896	1.14E-08	1.29E-07	GO:0009536//plastid	GO:0016763//transferase activity, transferring pentosyl groups;GO:0016830//carbon-carbon lyase activity;GO:0016861//intramolecular oxidoreductase activity, interconverting aldoses and ketoses	GO:0006547//histidine metabolic process	gi|255578102|ref|XP_002529921.1|/4.80096e-23/imidazole glycerol phosphate synthase subunit hisf, putative [Ricinus communis]
gi|51713395|gb|CV122300.1|CV122300	44	90	7.6	15.63	1.040246455	5.63E-05	0.000375382	-	-	-	-
gi|48418252|gb|CN945439.1|CN945439	136	278	23.5	48.29	1.039063707	1.41E-12	2.44E-11	-	-	-	gi|293336657|ref|NP_001169076.1|/1.62936e-06/hypothetical protein LOC100382917 [Zea mays]
gi|54464590|gb|CV567318.1|CV567318	235	480	40.6	83.38	1.038221645	2.36E-13	4.58E-12	-	-	-	gi|255583651|ref|XP_002532580.1|/1.84507e-13/cop9 signalosome complex subunit, putative [Ricinus communis]
gi|45438894|gb|CK900649.1|CK900649	96	196	16.59	34.05	1.037340912	2.76E-09	3.37E-08	-	-	-	gi|296088487|emb|CBI37478.3|/9.22097e-10/unnamed protein product [Vitis vinifera]
gi|226748768|gb|GO504053.1|GO504053	74	151	12.78	26.23	1.037329971	1.87E-07	1.85E-06	-	-	-	gi|224109916|ref|XP_002315353.1|/1.30711e-12/predicted protein [Populus trichocarpa]
MDP0000299239	52	106	8.98	18.41	1.035702277	1.32E-05	9.90E-05	-	GO:0016876//ligase activity, forming aminoacyl-tRNA and related compounds;GO:0000166//nucleotide binding	GO:0006412//translation;GO:0043039//tRNA aminoacylation	gi|225432302|ref|XP_002273600.1|/2.29052e-89/PREDICTED: hypothetical protein [Vitis vinifera]
gi|48939341|gb|CO066415.2|CO066415	135	275	23.32	47.77	1.034537088	2.23E-12	3.76E-11	-	-	-	-
gi|50406329|gb|CO576167.1|CO576167	59	120	10.19	20.84	1.032201226	3.73E-06	3.05E-05	-	-	-	-
gi|226757616|gb|GO515230.1|GO515230	196	398	33.86	69.13	1.029729952	3.55E-14	7.94E-13	-	-	-	-
gi|49631279|gb|CO415031.1|CO415031	96	195	16.59	33.87	1.029694101	3.73E-09	4.49E-08	-	GO:0004672//protein kinase activity;GO:0032559	GO:0006464//protein modification process;GO:0007165//signal transduction	gi|18700703|gb|AAL78675.1|AF458700_1/1.38636e-23/putative ankyrin-kinase [Medicago sativa]
gi|56432025|gb|CX023643.1|CX023643	165	335	28.51	58.19	1.029303207	0	0	GO:0031090//organelle membrane;GO:0043231//intracellular membrane-bounded organelle;GO:0000502//proteasome complex	GO:0004175//endopeptidase activity	GO:0019941//modification-dependent protein catabolic process	gi|225459609|ref|XP_002285871.1|/3.60462e-48/PREDICTED: similar to PBC1 (20S proteasome beta subunit C1); peptidase isoform 1 [Vitis vinifera]
gi|91042206|gb|EB152624.1|EB152624	70	142	12.09	24.67	1.028943471	5.18E-07	4.82E-06	-	-	-	-
gi|226783163|gb|GO539971.1|GO539971	242	491	41.81	85.29	1.028528556	2.80E-13	5.34E-12	GO:0031090//organelle membrane;GO:0043231//intracellular membrane-bounded organelle	-	-	gi|224106894|ref|XP_002314320.1|/7.69554e-41/predicted protein [Populus trichocarpa]
gi|56433354|gb|CX024307.1|CX024307	67	136	11.58	23.62	1.028373711	8.86E-07	8.01E-06	-	-	-	-
gi|46600985|gb|CN488443.1|CN488443	214	434	36.97	75.39	1.028018128	0	0	-	-	-	gi|296083215|emb|CBI22851.3|/9.93188e-25/unnamed protein product [Vitis vinifera]
gi|51095744|gb|CO865594.1|CO865594	81	164	13.99	28.49	1.026059659	7.27E-08	7.56E-07	GO:0043231//intracellular membrane-bounded organelle	GO:0004175//endopeptidase activity	GO:0019538//protein metabolic process	gi|261264943|gb|ACX55830.1|/1.38049e-24/aspartic proteinase 2 [Castanea mollissima]
gi|48262197|gb|CN875957.1|CN875957	40	81	6.91	14.07	1.025864713	0.000159731	0.000956196	GO:0005746//mitochondrial respiratory chain	-	-	gi|225440308|ref|XP_002262887.1|/3.19699e-26/PREDICTED: hypothetical protein [Vitis vinifera]
gi|48118754|gb|CN862343.1|CN862343	357	723	61.68	125.59	1.025846925	6.22E-14	1.34E-12	-	GO:0046914//transition metal ion binding;GO:0003676//nucleic acid binding;GO:0008238//exopeptidase activity;GO:0032559	GO:0006464//protein modification process	gi|255537515|ref|XP_002509824.1|/2.31404e-13/aminopeptidase, putative [Ricinus communis]
MDP0000251398	162	328	27.99	56.97	1.025290919	0	0	-	-	-	gi|147828189|emb|CAN68625.1|/1.33768e-104/hypothetical protein VITISV_010683 [Vitis vinifera]
gi|226807284|gb|GO563245.1|GO563245	43	87	7.43	15.11	1.024069545	9.22E-05	0.000583796	GO:0044464//cell part	-	GO:0006950//response to stress;GO:0009699//phenylpropanoid biosynthetic process	gi|224139916|ref|XP_002323339.1|/3.77661e-15/predicted protein [Populus trichocarpa]
gi|71816651|gb|DR994042.1|DR994042	398	805	68.76	139.83	1.024032469	4.10E-13	7.61E-12	GO:0009523//photosystem II;GO:0009534//chloroplast thylakoid	-	GO:0010207//photosystem II assembly	gi|224115372|ref|XP_002317015.1|/7.5589e-60/hypothetical protein POPTRDRAFT_569170 [Populus trichocarpa]
gi|46595557|gb|CN494676.1|CN494676	93	188	16.07	32.66	1.023154862	8.60E-09	9.91E-08	-	GO:0016829//lyase activity	-	gi|255562064|ref|XP_002522040.1|/7.11408e-17/conserved hypothetical protein [Ricinus communis]
gi|48281976|gb|CN895734.1|CN895734	46	93	7.95	16.15	1.022507399	5.33E-05	0.000356456	-	-	-	gi|224094662|ref|XP_002310195.1|/9.80682e-45/predicted protein [Populus trichocarpa]
gi|226784627|gb|GO540983.1|GO540983	96	194	16.59	33.7	1.022434705	5.05E-09	5.97E-08	-	-	-	-
gi|226799003|gb|GO552789.1|GO552789	52	105	8.98	18.24	1.022318379	1.79E-05	0.000130663	-	-	-	-
gi|48275726|gb|CN889484.1|CN889484	49	99	8.47	17.2	1.02197469	3.09E-05	0.000215963	-	-	-	-
gi|50887879|gb|CO752626.1|CO752626	51	103	8.81	17.89	1.021939463	2.15E-05	0.000154716	-	-	-	-
gi|55769185|gb|CV826071.1|CV826071	50	101	8.64	17.54	1.02154553	2.58E-05	0.000184141	-	-	-	-
MDP0000235395	54	109	9.33	18.93	1.020725425	1.25E-05	9.39E-05	-	GO:0016776//phosphotransferase activity, phosphate group as acceptor	GO:0009117//nucleotide metabolic process;GO:0006796//phosphate metabolic process	gi|255577505|ref|XP_002529631.1|/8.87699e-166/guanylate kinase, putative [Ricinus communis]
gi|71820721|gb|DR998112.1|DR998112	116	234	20.04	40.65	1.020372844	1.47E-10	2.02E-09	-	-	-	-
gi|48486890|gb|CN995000.1|CN995000	61	123	10.54	21.37	1.019712041	3.53E-06	2.91E-05	GO:0043231//intracellular membrane-bounded organelle	GO:0016892;GO:0003676//nucleic acid binding	-	gi|225436656|ref|XP_002280518.1|/8.85772e-17/PREDICTED: hypothetical protein [Vitis vinifera]
gi|48286950|gb|CN900709.1|CN900709	81	163	13.99	28.31	1.016915787	9.82E-08	1.01E-06	GO:0044464//cell part	-	GO:0048193//Golgi vesicle transport	gi|224115772|ref|XP_002332053.1|/8.1102e-67/predicted protein [Populus trichocarpa]
gi|119021474|gb|EH090786.1|EH090786	85	171	14.68	29.7	1.016610963	4.82E-08	5.12E-07	-	-	-	gi|255562743|ref|XP_002522377.1|/3.26626e-10/conserved hypothetical protein [Ricinus communis]
gi|52024616|gb|CV186899.1|CV186899	271	543	46.82	94.32	1.010438784	0	0	GO:0043234//protein complex;GO:0009532//plastid stroma	GO:0016743//carboxyl- or carbamoyltransferase activity;GO:0031406//carboxylic acid binding	GO:0006520//cellular amino acid metabolic process	gi|224085690|ref|XP_002307666.1|/2.85119e-28/predicted protein [Populus trichocarpa]
gi|51237953|gb|CO898163.1|CO898163	132	264	22.8	45.86	1.008202531	1.58E-11	2.43E-10	-	-	-	-
gi|51571511|gb|CV092172.1|CV092172	51	102	8.81	17.72	1.00816468	2.92E-05	0.000205259	-	-	-	-
gi|52023531|gb|CV186392.1|CV186392	92	184	15.89	31.96	1.008148284	1.87E-08	2.08E-07	GO:0009570//chloroplast stroma	GO:0005488//binding;GO:0008026//ATP-dependent helicase activity	GO:0006259//DNA metabolic process	gi|255630504|gb|ACU15610.1|/4.37322e-26/unknown [Glycine max]
MDP0000163805	62	124	10.71	21.54	1.00805977	3.99E-06	3.26E-05	GO:0043231//intracellular membrane-bounded organelle	GO:0051540;GO:0008168//methyltransferase activity	GO:0042254//ribosome biogenesis;GO:0009451//RNA modification	gi|255584867|ref|XP_002533149.1|/0/catalytic, putative [Ricinus communis]
gi|48737575|gb|CO068094.1|CO068094	193	386	33.34	67.05	1.007983228	0	0	-	GO:0003676//nucleic acid binding;GO:0046914//transition metal ion binding	-	gi|255648279|gb|ACU24592.1|/3.47088e-25/unknown [Glycine max]
gi|226798926|gb|GO554443.1|GO554443	84	168	14.51	29.18	1.007932364	7.77E-08	8.05E-07	-	-	-	-
gi|50887840|gb|CO752587.1|CO752587	105	210	18.14	36.48	1.007931274	1.86E-09	2.32E-08	-	-	-	-
gi|48263317|gb|CN877077.1|CN877077	224	448	38.7	77.82	1.007807414	0	0	-	-	-	gi|224140661|ref|XP_002323699.1|/4.80115e-09/predicted protein [Populus trichocarpa]
MDP0000242152	134	268	23.15	46.55	1.007768974	1.10E-11	1.70E-10	GO:0044464//cell part	-	-	gi|296081720|emb|CBI20725.3|/6.44618e-61/unnamed protein product [Vitis vinifera]
gi|46613225|gb|CN493308.1|CN493308	43	86	7.43	14.94	1.007746032	0.00012542	0.000770556	-	-	-	-
gi|226764825|gb|GO518631.1|GO518631	42	84	7.26	14.59	1.00693843	0.000150641	0.000904997	GO:0031224//intrinsic to membrane;GO:0043231//intracellular membrane-bounded organelle	-	-	gi|225458948|ref|XP_002285532.1|/1.57137e-54/PREDICTED: hypothetical protein [Vitis vinifera]
gi|48387323|gb|CN914823.1|CN914823	257	513	44.4	89.11	1.005027665	4.08E-13	7.59E-12	GO:0015934//large ribosomal subunit	GO:0005198//structural molecule activity	GO:0010467//gene expression	gi|224104913|ref|XP_002313617.1|/6.66541e-53/predicted protein [Populus trichocarpa]
gi|56433160|gb|CX024210.1|CX024210	490	978	84.65	169.88	1.004934041	0	0	GO:0009534//chloroplast thylakoid	-	GO:0050896//response to stimulus	gi|224106185|ref|XP_002314076.1|/2.31792e-11/predicted protein [Populus trichocarpa]
gi|50887328|gb|CO752074.1|CO752074	233	465	40.25	80.77	1.004830756	0	0	-	-	-	-
gi|48940985|gb|CO067693.2|CO067693	708	1413	122.32	245.44	1.004710076	7.25E-13	1.30E-11	-	-	-	-
gi|226762332|gb|GO520561.1|GO520561	99	197	17.1	34.22	1.000843435	7.26E-09	8.44E-08	-	-	-	-
gi|48488870|gb|CN996980.1|CN996980	457	0	78.95	0.01	-12.94672355	9.27E-138	7.70E-136	-	-	-	-
MDP0000711891	114	0	19.7	0.01	-10.94397991	6.57E-35	3.01E-33	-	GO:0003824//catalytic activity	-	gi|224102047|ref|XP_002312525.1|/3.41686e-12/predicted protein [Populus trichocarpa]
MDP0000195940	62	0	10.71	0.01	-10.06474276	2.57E-19	7.65E-18	GO:0005911//cell-cell junction	GO:0005488//binding	-	gi|255570037|ref|XP_002525981.1|/3.60948e-85/DUF26 domain-containing protein 1 precursor, putative [Ricinus communis]
MDP0000275537	58	0	10.02	0.01	-9.968666793	4.07E-18	1.15E-16	-	-	-	gi|255559551|ref|XP_002520795.1|/1.96787e-63/monovalent cation:proton antiporter, putative [Ricinus communis]
gi|226805064|gb|GO559511.1|GO559511	54	0	9.33	0.01	-9.865733271	6.44E-17	1.73E-15	-	-	-	-
gi|226804071|gb|GO560696.1|GO560696	53	0	9.16	0.01	-9.839203788	1.28E-16	3.40E-15	-	GO:0016702//oxidoreductase activity, acting on single donors with incorporation of molecular oxygen, incorporation of two atoms of oxygen	GO:0008152//metabolic process	gi|297805718|ref|XP_002870743.1|/2.31733e-33/predicted protein [Arabidopsis lyrata subsp. lyrata]
gi|48738323|gb|CO068842.1|CO068842	53	0	9.16	0.01	-9.839203788	1.28E-16	3.40E-15	-	-	-	gi|302398569|gb|ADL36579.1|/6.66286e-12/ARF domain class transcription factor [Malus x domestica]
MDP0000321774	50	0	8.64	0.01	-9.754887502	1.02E-15	2.57E-14	GO:0009526//plastid envelope;GO:0009532//plastid stroma	GO:0017111//nucleoside-triphosphatase activity;GO:0032559	GO:0043170	gi|224119914|ref|XP_002318194.1|/0/predicted protein [Populus trichocarpa]
MDP0000697620	49	0	8.47	0.01	-9.726218159	2.03E-15	5.04E-14	GO:0043231//intracellular membrane-bounded organelle	-	GO:0006970//response to osmotic stress	gi|255540665|ref|XP_002511397.1|/8.38502e-102/conserved hypothetical protein [Ricinus communis]
gi|48386931|gb|CN914431.1|CN914431	44	0	7.6	0.01	-9.569855608	6.42E-14	1.38E-12	-	-	-	gi|255637360|gb|ACU19009.1|/7.91721e-17/unknown [Glycine max]
gi|48409171|gb|CN936358.1|CN936358	43	0	7.43	0.01	-9.537218401	1.28E-13	2.62E-12	-	-	-	gi|225423722|ref|XP_002278126.1|/1.00032e-08/PREDICTED: hypothetical protein [Vitis vinifera]
gi|91027287|gb|EB137705.1|EB137705	42	0	7.26	0.01	-9.503825738	2.55E-13	4.93E-12	GO:0043231//intracellular membrane-bounded organelle	GO:0004175//endopeptidase activity	GO:0019538//protein metabolic process;GO:0055085//transmembrane transport;GO:0008219//cell death	gi|307136234|gb|ADN34070.1|/6.34019e-86/aspartic proteinase nepenthesin-1 precursor [Cucumis melo subsp. melo]
gi|149780276|gb|ES790054.1|ES790054	42	0	7.26	0.01	-9.503825738	2.55E-13	4.92E-12	-	GO:0016620//oxidoreductase activity, acting on the aldehyde or oxo group of donors, NAD or NADP as acceptor;GO:0048037//cofactor binding;GO:0016616//oxidoreductase activity, acting on the CH-OH group of donors, NAD or NADP as acceptor	GO:0008152//metabolic process	gi|31414896|gb|AAP46143.1|/6.99167e-164/cinnamoyl CoA reductase [Fragaria x ananassa]
MDP0000296902	41	0	7.08	0.01	-9.46760555	5.09E-13	9.33E-12	-	-	GO:0006810//transport	gi|255564875|ref|XP_002523431.1|/0/monovalent cation:proton antiporter, putative [Ricinus communis]
MDP0000219466	37	0	6.39	0.01	-9.319672121	8.06E-12	1.27E-10	GO:0044464//cell part	-	GO:0019538//protein metabolic process	gi|255588641|ref|XP_002534670.1|/1.1637e-81/Derlin-2, putative [Ricinus communis]
gi|226751732|gb|GO507894.1|GO507894	37	0	6.39	0.01	-9.319672121	8.06E-12	1.27E-10	-	-	-	gi|145324052|ref|NP_001077615.1|/8.34286e-46/unknown protein [Arabidopsis thaliana]
MDP0000937986	37	0	6.39	0.01	-9.319672121	8.06E-12	1.27E-10	-	-	GO:0050896//response to stimulus	gi|224122360|ref|XP_002318815.1|/3.93438e-49/predicted protein [Populus trichocarpa]
gi|226800760|gb|GO555550.1|GO555550	36	0	6.22	0.01	-9.28077077	1.61E-11	2.46E-10	-	-	-	-
MDP0000532243	35	0	6.05	0.01	-9.240791332	3.21E-11	4.77E-10	-	-	-	gi|297809975|ref|XP_002872871.1|/3.48401e-83/hypothetical protein ARALYDRAFT_490390 [Arabidopsis lyrata subsp. lyrata]
gi|48115913|gb|CN859859.1|CN859859	34	0	5.87	0.01	-9.197216693	6.40E-11	9.21E-10	-	-	-	-
gi|226789069|gb|GO544020.1|GO544020	33	0	5.7	0.01	-9.154818109	1.28E-10	1.77E-09	GO:0043231//intracellular membrane-bounded organelle	GO:0030528//transcription regulator activity;GO:0003676//nucleic acid binding;GO:0005515//protein binding	GO:0043393//regulation of protein binding;GO:0009725//response to hormone stimulus;GO:0048571;GO:0006970//response to osmotic stress;GO:0048511//rhythmic process;GO:0010038//response to metal ion	gi|158999370|gb|ABW87009.1|/1.0581e-13/late elongated hypocotyl and circadian clock associated-1-like protein 2 [Glycine max]
gi|91004068|gb|EB114489.1|EB114489	33	0	5.7	0.01	-9.154818109	1.28E-10	1.77E-09	-	-	-	-
gi|226812314|gb|GO565838.1|GO565838	31	0	5.36	0.01	-9.06608919	5.08E-10	6.66E-09	-	GO:0016491//oxidoreductase activity	-	gi|15219097|ref|NP_175689.1|/4.00537e-21/oxidoreductase, 2OG-Fe(II) oxygenase family protein [Arabidopsis thaliana]
gi|50889526|gb|CO754275.1|CO754275	30	0	5.18	0.01	-9.016808288	1.01E-09	1.30E-08	-	-	-	gi|224106497|ref|XP_002314186.1|/8.08272e-06/predicted protein [Populus trichocarpa]
gi|226744311|gb|GO499346.1|GO499346	30	0	5.18	0.01	-9.016808288	1.01E-09	1.30E-08	-	-	-	-
MDP0000265748	29	0	5.01	0.01	-8.968666793	2.02E-09	2.51E-08	GO:0043231//intracellular membrane-bounded organelle	GO:0019829//cation-transporting ATPase activity;GO:0032559	GO:0009207	gi|297797507|ref|XP_002866638.1|/1.34432e-75/ATGCN5 [Arabidopsis lyrata subsp. lyrata]
gi|48415410|gb|CN942597.1|CN942597	29	0	5.01	0.01	-8.968666793	2.02E-09	2.50E-08	-	-	-	gi|255569617|ref|XP_002525774.1|/6.16928e-06/conserved hypothetical protein [Ricinus communis]
gi|226782581|gb|GO539072.1|GO539072	28	0	4.84	0.01	-8.918863237	4.03E-09	4.82E-08	-	-	-	-
MDP0000136037	28	0	4.84	0.01	-8.918863237	4.03E-09	4.82E-08	-	-	-	gi|118481089|gb|ABK92498.1|/3.32369e-92/unknown [Populus trichocarpa]
MDP0000208069	27	0	4.66	0.01	-8.864186145	8.04E-09	9.31E-08	-	GO:0016757//transferase activity, transferring glycosyl groups	-	gi|225454338|ref|XP_002275802.1|/7.12252e-155/PREDICTED: hypothetical protein [Vitis vinifera]
MDP0000285894	27	0	4.66	0.01	-8.864186145	8.04E-09	9.31E-08	GO:0016020//membrane	GO:0005249//voltage-gated potassium channel activity;GO:0005515//protein binding;GO:0005217//intracellular ligand-gated ion channel activity	GO:0070838//divalent metal ion transport	gi|255548618|ref|XP_002515365.1|/5.70738e-52/Cyclic nucleotide-gated ion channel, putative [Ricinus communis]
gi|46991221|gb|CN579671.1|CN579671	27	0	4.66	0.01	-8.864186145	8.04E-09	9.31E-08	GO:0009534//chloroplast thylakoid;GO:0009570//chloroplast stroma	-	-	gi|298204585|emb|CBI23860.3|/4.55782e-25/unnamed protein product [Vitis vinifera]
MDP0000261522	27	0	4.66	0.01	-8.864186145	8.04E-09	9.30E-08	GO:0009536//plastid	-	-	gi|255539459|ref|XP_002510794.1|/0/ATP binding protein, putative [Ricinus communis]
MDP0000262987	25	0	4.32	0.01	-8.754887502	3.20E-08	3.48E-07	GO:0005618//cell wall	GO:0016787//hydrolase activity	-	gi|225424645|ref|XP_002282362.1|/4.57274e-120/PREDICTED: hypothetical protein [Vitis vinifera]
MDP0000305329	25	0	4.32	0.01	-8.754887502	3.20E-08	3.47E-07	GO:0043231//intracellular membrane-bounded organelle;GO:0044444//cytoplasmic part;GO:0005838//proteasome regulatory particle	GO:0004872//receptor activity;GO:0005488//binding	GO:0010260//organ senescence;GO:0034285;GO:0048827//phyllome development;GO:0048449;GO:0006511//ubiquitin-dependent protein catabolic process;GO:0006970//response to osmotic stress;GO:0009845//seed germination;GO:0048588//developmental cell growth;GO:0033554//cellular response to stress;GO:0048229//gametophyte development;GO:0009725//response to hormone stimulus;GO:0043248//proteasome assembly	gi|225431100|ref|XP_002264558.1|/7.63969e-131/PREDICTED: hypothetical protein [Vitis vinifera]
gi|226802523|gb|GO557272.1|GO557272	25	0	4.32	0.01	-8.754887502	3.20E-08	3.47E-07	-	GO:0005488//binding;GO:0016787//hydrolase activity	-	gi|297738288|emb|CBI27489.3|/7.74439e-40/unnamed protein product [Vitis vinifera]
MDP0000716457	25	0	4.32	0.01	-8.754887502	3.20E-08	3.47E-07	-	-	-	gi|124430476|dbj|BAF46264.1|/1.55888e-103/putative transcription factor [Humulus lupulus]
gi|91032122|gb|EB142540.1|EB142540	25	0	4.32	0.01	-8.754887502	3.20E-08	3.47E-07	GO:0044464//cell part	GO:0016759//cellulose synthase activity	-	gi|296090405|emb|CBI40224.3|/1.53022e-39/unnamed protein product [Vitis vinifera]
gi|91036894|gb|EB147312.1|EB147312	25	0	4.32	0.01	-8.754887502	3.20E-08	3.47E-07	-	-	-	-
MDP0000290546	24	0	4.15	0.01	-8.696967526	6.38E-08	6.69E-07	-	GO:0005515//protein binding	GO:0044267//cellular protein metabolic process	gi|225443602|ref|XP_002278979.1|/2.11081e-138/PREDICTED: hypothetical protein [Vitis vinifera]
MDP0000231077	24	0	4.15	0.01	-8.696967526	6.38E-08	6.68E-07	-	GO:0035251//UDP-glucosyltransferase activity	GO:0006464//protein modification process	gi|225447947|ref|XP_002268972.1|/0/PREDICTED: similar to EBS1 (EMS-MUTAGENIZED BRI1 SUPPRESSOR 1); UDP-glucose:glycoprotein glucosyltransferase/ transferase, transferring glycosyl groups / transferase, transferring hexosyl groups [Vitis vinifera]
MDP0000179138	24	0	4.15	0.01	-8.696967526	6.38E-08	6.68E-07	-	GO:0008415//acyltransferase activity	-	gi|224064623|ref|XP_002301527.1|/8.82115e-173/predicted protein [Populus trichocarpa]
gi|226808211|gb|GO564246.1|GO564246	23	0	3.97	0.01	-8.632995197	1.27E-07	1.29E-06	-	-	-	-
MDP0000283933	23	0	3.97	0.01	-8.632995197	1.27E-07	1.28E-06	GO:0031461//cullin-RING ubiquitin ligase complex	GO:0005488//binding;GO:0019787//small conjugating protein ligase activity	GO:0043161//proteasomal ubiquitin-dependent protein catabolic process;GO:0006952//defense response;GO:0051707//response to other organism;GO:0009719;GO:0009611//response to wounding;GO:0009908//flower development;GO:0007165//signal transduction;GO:0009639//response to red or far red light	gi|225449212|ref|XP_002279619.1|/0/PREDICTED: hypothetical protein [Vitis vinifera]
gi|226806667|gb|GO564463.1|GO564463	23	0	3.97	0.01	-8.632995197	1.27E-07	1.28E-06	-	-	-	-
MDP0000197108	23	0	3.97	0.01	-8.632995197	1.27E-07	1.28E-06	GO:0009532//plastid stroma;GO:0009534//chloroplast thylakoid	GO:0017111//nucleoside-triphosphatase activity;GO:0032561;GO:0005515//protein binding	GO:0009416//response to light stimulus;GO:0048285;GO:0009658//chloroplast organization;GO:0009207	gi|224061067|ref|XP_002300342.1|/2.06166e-36/predicted protein [Populus trichocarpa]
MDP0000204889	23	0	3.97	0.01	-8.632995197	1.27E-07	1.28E-06	GO:0043231//intracellular membrane-bounded organelle	GO:0005488//binding	GO:0048506	gi|255538762|ref|XP_002510446.1|/1.84919e-136/bel1 homeotic protein, putative [Ricinus communis]
gi|48264700|gb|CN878460.1|CN878460	22	0	3.8	0.01	-8.569855608	2.54E-07	2.48E-06	-	-	-	gi|2583130|gb|AAB82639.1|/4.5536e-09/putative non-LTR retroelement reverse transcriptase [Arabidopsis thaliana]
gi|71821497|gb|DR998888.1|DR998888	22	0	3.8	0.01	-8.569855608	2.54E-07	2.47E-06	-	-	-	gi|225425306|ref|XP_002273187.1|/1.73513e-08/PREDICTED: hypothetical protein [Vitis vinifera]
gi|49631423|gb|CO415175.1|CO415175	22	0	3.8	0.01	-8.569855608	2.54E-07	2.47E-06	-	-	-	-
gi|48390449|gb|CN917949.1|CN917949	22	0	3.8	0.01	-8.569855608	2.54E-07	2.47E-06	-	-	-	-
gi|226792086|gb|GO545470.1|GO545470	21	0	3.63	0.01	-8.503825738	5.06E-07	4.72E-06	-	-	-	-
MDP0000429824	21	0	3.63	0.01	-8.503825738	5.06E-07	4.72E-06	-	-	-	gi|255575473|ref|XP_002528638.1|/1.3826e-120/conserved hypothetical protein [Ricinus communis]
MDP0000195046	21	0	3.63	0.01	-8.503825738	5.06E-07	4.71E-06	GO:0005618//cell wall;GO:0031225//anchored to membrane;GO:0043231//intracellular membrane-bounded organelle;GO:0031410//cytoplasmic vesicle	GO:0043167//ion binding;GO:0008422//beta-glucosidase activity	GO:0044238//primary metabolic process	gi|224141539|ref|XP_002324127.1|/0/predicted protein [Populus trichocarpa]
gi|226770959|gb|GO527489.1|GO527489	20	0	3.46	0.01	-8.434628228	1.01E-06	9.05E-06	-	-	-	-
MDP0000131655	20	0	3.46	0.01	-8.434628228	1.01E-06	9.04E-06	GO:0044431//Golgi apparatus part;GO:0016020//membrane;GO:0015630//microtubule cytoskeleton	GO:0003774//motor activity;GO:0032559	GO:0000904//cell morphogenesis involved in differentiation;GO:0007017//microtubule-based process	gi|225432256|ref|XP_002271765.1|/0/PREDICTED: hypothetical protein [Vitis vinifera]
MDP0000307742	20	0	3.46	0.01	-8.434628228	1.01E-06	9.04E-06	-	-	-	gi|224119776|ref|XP_002331158.1|/3.60877e-59/predicted protein [Populus trichocarpa]
gi|226807409|gb|GO564519.1|GO564519	20	0	3.46	0.01	-8.434628228	1.01E-06	9.03E-06	-	-	-	-
gi|226808471|gb|GO563690.1|GO563690	20	0	3.46	0.01	-8.434628228	1.01E-06	9.03E-06	-	-	-	-
gi|54621674|gb|CV628810.1|CV628810	20	0	3.46	0.01	-8.434628228	1.01E-06	9.03E-06	-	-	-	-
MDP0000177861	20	0	3.46	0.01	-8.434628228	1.01E-06	9.02E-06	GO:0043234//protein complex;GO:0043231//intracellular membrane-bounded organelle	GO:0043169//cation binding;GO:0004721//phosphoprotein phosphatase activity	GO:0006464//protein modification process	gi|225439795|ref|XP_002276631.1|/1.14624e-156/PREDICTED: hypothetical protein [Vitis vinifera]
MDP0000602739	19	0	3.28	0.01	-8.357552005	2.01E-06	1.73E-05	GO:0043231//intracellular membrane-bounded organelle	GO:0003676//nucleic acid binding	-	gi|71041094|gb|AAZ20435.1|/7.76921e-130/MYB19 [Malus x domestica]
MDP0000202290	19	0	3.28	0.01	-8.357552005	2.01E-06	1.73E-05	-	-	-	gi|225437585|ref|XP_002270857.1|/3.89194e-174/PREDICTED: hypothetical protein [Vitis vinifera]
MDP0000258253	19	0	3.28	0.01	-8.357552005	2.01E-06	1.73E-05	-	GO:0046914//transition metal ion binding	-	gi|255588118|ref|XP_002534507.1|/3.32109e-76/membrane associated ring finger 1,8, putative [Ricinus communis]
gi|226752762|gb|GO508865.1|GO508865	19	0	3.28	0.01	-8.357552005	2.01E-06	1.73E-05	-	-	-	gi|255539855|ref|XP_002510992.1|/2.02985e-33/Rho GTPase activator, putative [Ricinus communis]
gi|48414202|gb|CN941389.1|CN941389	19	0	3.28	0.01	-8.357552005	2.01E-06	1.73E-05	-	GO:0048037//cofactor binding	GO:0008152//metabolic process	gi|255538116|ref|XP_002510123.1|/2.96251e-16/conserved hypothetical protein [Ricinus communis]
gi|226791971|gb|GO544872.1|GO544872	19	0	3.28	0.01	-8.357552005	2.01E-06	1.73E-05	-	-	-	gi|11095210|gb|AAG29777.1|/7.45176e-32/lipid transfer protein 3 precursor [Gossypium hirsutum]
gi|56200716|gb|CV997677.1|CV997677	19	0	3.28	0.01	-8.357552005	2.01E-06	1.72E-05	-	GO:0046872//metal ion binding	-	gi|302758792|ref|XP_002962819.1|/2.29995e-14/hypothetical protein SELMODRAFT_78412 [Selaginella moellendorffii]
MDP0000158598	18	0	3.11	0.01	-8.28077077	4.02E-06	3.27E-05	-	-	-	gi|297745666|emb|CBI40920.3|/1.61018e-35/unnamed protein product [Vitis vinifera]
MDP0000457862	18	0	3.11	0.01	-8.28077077	4.02E-06	3.27E-05	-	GO:0004672//protein kinase activity	-	gi|255554817|ref|XP_002518446.1|/6.44213e-101/ATP binding protein, putative [Ricinus communis]
MDP0000253080	18	0	3.11	0.01	-8.28077077	4.02E-06	3.27E-05	-	-	-	gi|297792433|ref|XP_002864101.1|/6.37922e-21/hypothetical protein ARALYDRAFT_495190 [Arabidopsis lyrata subsp. lyrata]
gi|226798806|gb|GO553428.1|GO553428	18	0	3.11	0.01	-8.28077077	4.02E-06	3.27E-05	-	-	-	gi|82697937|gb|ABB89003.1|/1.10901e-35/CXE carboxylesterase [Malus pumila]
gi|48419231|gb|CN946418.1|CN946418	18	0	3.11	0.01	-8.28077077	4.02E-06	3.27E-05	-	GO:0046914//transition metal ion binding	-	gi|255580647|ref|XP_002531146.1|/9.18036e-23/nucleic acid binding protein, putative [Ricinus communis]
gi|226748985|gb|GO505702.1|GO505702	18	0	3.11	0.01	-8.28077077	4.02E-06	3.27E-05	-	GO:0046914//transition metal ion binding	GO:0009743//response to carbohydrate stimulus	gi|224084028|ref|XP_002307200.1|/1.28645e-41/predicted protein [Populus trichocarpa]
gi|226754572|gb|GO511540.1|GO511540	18	0	3.11	0.01	-8.28077077	4.02E-06	3.27E-05	-	-	-	gi|88193285|gb|AAV34889.2|/1.99105e-82/osmotin-like [Theobroma cacao]
MDP0000392154	18	0	3.11	0.01	-8.28077077	4.02E-06	3.27E-05	-	-	-	gi|297739296|emb|CBI28947.3|/3.54104e-34/unnamed protein product [Vitis vinifera]
MDP0000591411	18	0	3.11	0.01	-8.28077077	4.02E-06	3.26E-05	-	GO:0022857//transmembrane transporter activity;GO:0016787//hydrolase activity	-	gi|255581776|ref|XP_002531689.1|/0/cation-transporting atpase plant, putative [Ricinus communis]
gi|226796758|gb|GO553588.1|GO553588	18	0	3.11	0.01	-8.28077077	4.02E-06	3.26E-05	-	-	-	gi|148807205|gb|ABR13312.1|/2.25927e-32/putative wound-induced protein [Prunus dulcis]
gi|51240192|gb|CO900402.1|CO900402	18	0	3.11	0.01	-8.28077077	4.02E-06	3.26E-05	-	-	-	-
gi|48938941|gb|CO065737.2|CO065737	17	0	2.94	0.01	-8.199672345	8.01E-06	6.22E-05	-	-	-	-
MDP0000542953	17	0	2.94	0.01	-8.199672345	8.01E-06	6.22E-05	GO:0016020//membrane	GO:0004672//protein kinase activity;GO:0004871//signal transducer activity;GO:0016491//oxidoreductase activity;GO:0000166//nucleotide binding	GO:0009987//cellular process;GO:0008152//metabolic process	gi|225429912|ref|XP_002281133.1|/0/PREDICTED: hypothetical protein [Vitis vinifera]
MDP0000318884	17	0	2.94	0.01	-8.199672345	8.01E-06	6.22E-05	GO:0031224//intrinsic to membrane	GO:0016628//oxidoreductase activity, acting on the CH-CH group of donors, NAD or NADP as acceptor;GO:0022857//transmembrane transporter activity	GO:0008152//metabolic process;GO:0071702	gi|219560055|gb|AAT06053.2|/3.42493e-76/sorbitol transporter [Malus x domestica]
MDP0000183099	17	0	2.94	0.01	-8.199672345	8.01E-06	6.22E-05	GO:0005622//intracellular	-	-	gi|297737796|emb|CBI26997.3|/1.43371e-72/unnamed protein product [Vitis vinifera]
gi|56432220|gb|CX023740.1|CX023740	17	0	2.94	0.01	-8.199672345	8.01E-06	6.22E-05	GO:0031224//intrinsic to membrane	GO:0016759//cellulose synthase activity;GO:0046914//transition metal ion binding	GO:0006952//defense response;GO:0000160//two-component signal transduction system (phosphorelay);GO:0045229//external encapsulating structure organization;GO:0009250//glucan biosynthetic process;GO:0042545//cell wall modification;GO:0009832//plant-type cell wall biogenesis	gi|255571220|ref|XP_002526560.1|/1.03277e-52/Cellulose synthase A catalytic subunit 6 [UDP-forming], putative [Ricinus communis]
gi|226808674|gb|GO564309.1|GO564309	17	0	2.94	0.01	-8.199672345	8.01E-06	6.21E-05	-	-	-	-
MDP0000190765	17	0	2.94	0.01	-8.199672345	8.01E-06	6.21E-05	-	-	-	gi|307136219|gb|ADN34056.1|/7.63918e-15/gaba(A) receptor-associated protein [Cucumis melo subsp. melo]
MDP0000146863	17	0	2.94	0.01	-8.199672345	8.01E-06	6.21E-05	GO:0031410//cytoplasmic vesicle	GO:0043167//ion binding;GO:0008422//beta-glucosidase activity	GO:0044238//primary metabolic process	gi|255536825|ref|XP_002509479.1|/0/Glucan endo-1,3-beta-glucosidase precursor, putative [Ricinus communis]
MDP0000179937	17	0	2.94	0.01	-8.199672345	8.01E-06	6.21E-05	-	GO:0005488//binding	-	gi|147794040|emb|CAN60108.1|/9.78463e-88/hypothetical protein VITISV_044328 [Vitis vinifera]
MDP0000648845	17	0	2.94	0.01	-8.199672345	8.01E-06	6.21E-05	-	GO:0016791//phosphatase activity	-	gi|225449364|ref|XP_002277667.1|/0/PREDICTED: hypothetical protein [Vitis vinifera]
MDP0000225538	17	0	2.94	0.01	-8.199672345	8.01E-06	6.20E-05	GO:0044464//cell part	GO:0004553//hydrolase activity, hydrolyzing O-glycosyl compounds	GO:0044238//primary metabolic process;GO:0045229//external encapsulating structure organization	gi|255545184|ref|XP_002513653.1|/0/polygalacturonase, putative [Ricinus communis]
MDP0000560137	16	0	2.76	0.01	-8.108524457	1.60E-05	0.000118161	-	-	-	gi|255560884|ref|XP_002521455.1|/0/pentatricopeptide repeat-containing protein, putative [Ricinus communis]
MDP0000313086	16	0	2.76	0.01	-8.108524457	1.60E-05	0.000118124	-	GO:0008378//galactosyltransferase activity	GO:0009628//response to abiotic stimulus	gi|255577479|ref|XP_002529618.1|/4.76026e-114/hydrolase, hydrolyzing O-glycosyl compounds, putative [Ricinus communis]
MDP0000692178	16	0	2.76	0.01	-8.108524457	1.60E-05	0.000118087	-	GO:0016709//oxidoreductase activity, acting on paired donors, with incorporation or reduction of molecular oxygen, NADH or NADPH as one donor, and incorporation of one atom of oxygen;GO:0005506//iron ion binding	GO:0008299//isoprenoid biosynthetic process	gi|255580537|ref|XP_002531093.1|/9.00221e-174/cytochrome P450, putative [Ricinus communis]
gi|226802415|gb|GO558302.1|GO558302	16	0	2.76	0.01	-8.108524457	1.60E-05	0.00011805	-	-	GO:0044248//cellular catabolic process	gi|297743689|emb|CBI36572.3|/7.94995e-48/unnamed protein product [Vitis vinifera]
gi|48410058|gb|CN937245.1|CN937245	16	0	2.76	0.01	-8.108524457	1.60E-05	0.000118013	-	-	-	-
MDP0000219727	16	0	2.76	0.01	-8.108524457	1.60E-05	0.000117976	-	-	-	gi|225470499|ref|XP_002267216.1|/1.01224e-16/PREDICTED: hypothetical protein [Vitis vinifera]
MDP0000230316	16	0	2.76	0.01	-8.108524457	1.60E-05	0.000117939	GO:0016020//membrane	GO:0016787//hydrolase activity	-	gi|224138080|ref|XP_002326513.1|/0/predicted protein [Populus trichocarpa]
gi|226756486|gb|GO509163.1|GO509163	16	0	2.76	0.01	-8.108524457	1.60E-05	0.000117902	-	-	-	-
MDP0000156135	16	0	2.76	0.01	-8.108524457	1.60E-05	0.000117866	-	GO:0004683//calmodulin-dependent protein kinase activity;GO:0032559	GO:0050896//response to stimulus;GO:0006464//protein modification process	gi|255558560|ref|XP_002520305.1|/0/ATP binding protein, putative [Ricinus communis]
gi|71825758|gb|DT003150.1|DT003150	16	0	2.76	0.01	-8.108524457	1.60E-05	0.000117829	-	-	-	gi|217071188|gb|ACJ83954.1|/2.03936e-37/unknown [Medicago truncatula]
MDP0000185239	16	0	2.76	0.01	-8.108524457	1.60E-05	0.000117792	GO:0016020//membrane	-	GO:0009628//response to abiotic stimulus	gi|224105147|ref|XP_002313701.1|/2.96499e-82/predicted protein [Populus trichocarpa]
gi|91010601|gb|EB121019.1|EB121019	16	0	2.76	0.01	-8.108524457	1.60E-05	0.000117755	-	-	-	-
gi|226812688|gb|GO567552.1|GO567552	16	0	2.76	0.01	-8.108524457	1.60E-05	0.000117718	-	-	-	-
gi|91030834|gb|EB141252.1|EB141252	16	0	2.76	0.01	-8.108524457	1.60E-05	0.000117681	GO:0030964;GO:0005746//mitochondrial respiratory chain	GO:0048037//cofactor binding;GO:0050136//NADH dehydrogenase (quinone) activity;GO:0000166//nucleotide binding	GO:0022904//respiratory electron transport chain	gi|225465160|ref|XP_002273426.1|/1.81198e-81/PREDICTED: similar to NADH dehydrogenase subunit 7 [Vitis vinifera]
MDP0000893254	16	0	2.76	0.01	-8.108524457	1.60E-05	0.000117645	GO:0031410//cytoplasmic vesicle	-	-	gi|225443962|ref|XP_002280109.1|/0/PREDICTED: hypothetical protein [Vitis vinifera]
gi|226786027|gb|GO543459.1|GO543459	16	0	2.76	0.01	-8.108524457	1.60E-05	0.000117608	GO:0012510//trans-Golgi network transport vesicle membrane;GO:0009536//plastid;GO:0005905//coated pit	-	GO:0015031//protein transport	gi|224055335|ref|XP_002298486.1|/1.99564e-20/predicted protein [Populus trichocarpa]
MDP0000186191	16	0	2.76	0.01	-8.108524457	1.60E-05	0.000117571	GO:0043231//intracellular membrane-bounded organelle	GO:0005488//binding;GO:0016454	GO:0006665//sphingolipid metabolic process;GO:0040007//growth	gi|157488004|gb|ABV57768.1|/6.06099e-24/serine C-palmitoyltransferase [Gossypium hirsutum]
MDP0000123919	16	0	2.76	0.01	-8.108524457	1.60E-05	0.000117535	-	-	GO:0006351//transcription, DNA-dependent	gi|225426747|ref|XP_002282409.1|/3.36146e-54/PREDICTED: hypothetical protein [Vitis vinifera]
MDP0000159271	16	0	2.76	0.01	-8.108524457	1.60E-05	0.000117498	-	-	-	gi|255564976|ref|XP_002523481.1|/3.70432e-92/TMV resistance protein N, putative [Ricinus communis]
gi|226772384|gb|GO527596.1|GO527596	16	0	2.76	0.01	-8.108524457	1.60E-05	0.000117461	-	-	-	-
MDP0000695032	16	0	2.76	0.01	-8.108524457	1.60E-05	0.000117425	GO:0031981//nuclear lumen;GO:0009536//plastid;GO:0016020//membrane;GO:0042579//microbody;GO:0030312//external encapsulating structure	GO:0004871//signal transducer activity;GO:0016620//oxidoreductase activity, acting on the aldehyde or oxo group of donors, NAD or NADP as acceptor;GO:0004672//protein kinase activity;GO:0042802//identical protein binding;GO:0032559;GO:0043566//structure-specific DNA binding	GO:0048511//rhythmic process;GO:0003006//developmental process involved in reproduction;GO:0010118//stomatal movement;GO:0016070//RNA metabolic process;GO:0006970//response to osmotic stress;GO:0010038//response to metal ion;GO:0006464//protein modification process;GO:0009699//phenylpropanoid biosynthetic process;GO:0006952//defense response;GO:0009725//response to hormone stimulus;GO:0006405//RN…	gi|225439974|ref|XP_002276043.1|/0/PREDICTED: hypothetical protein [Vitis vinifera]
MDP0000653037	16	0	2.76	0.01	-8.108524457	1.60E-05	0.000117388	GO:0009526//plastid envelope	GO:0015645//fatty acid ligase activity;GO:0016787//hydrolase activity	GO:0006631//fatty acid metabolic process	gi|225459554|ref|XP_002285853.1|/0/PREDICTED: hypothetical protein [Vitis vinifera]
gi|71818815|gb|DR996206.1|DR996206	15	0	2.59	0.01	-8.016808288	3.19E-05	0.000222234	GO:0043231//intracellular membrane-bounded organelle	GO:0046914//transition metal ion binding;GO:0001071//nucleic acid binding transcription factor activity;GO:0005515//protein binding;GO:0043566//structure-specific DNA binding	GO:0009411//response to UV;GO:0009640//photomorphogenesis;GO:0031325//positive regulation of cellular metabolic process;GO:0010476//gibberellin mediated signaling pathway;GO:0006351//transcription, DNA-dependent	gi|255548962|ref|XP_002515537.1|/5.98136e-16/transcription factor hy5, putative [Ricinus communis]
gi|149780205|gb|ES789987.1|ES789987	15	0	2.59	0.01	-8.016808288	3.19E-05	0.000222169	-	GO:0005515//protein binding;GO:0008171//O-methyltransferase activity	GO:0006730//one-carbon metabolic process;GO:0009699//phenylpropanoid biosynthetic process	gi|114199048|gb|ABI54119.1|/0/caffeic acid O-methyltransferase [Malus x domestica]
gi|50891259|gb|CO756011.1|CO756011	15	0	2.59	0.01	-8.016808288	3.19E-05	0.000222103	-	-	-	-
gi|226793823|gb|GO551075.1|GO551075	15	0	2.59	0.01	-8.016808288	3.19E-05	0.000222037	GO:0043231//intracellular membrane-bounded organelle	GO:0016857//racemase and epimerase activity, acting on carbohydrates and derivatives;GO:0048037//cofactor binding	GO:0019318//hexose metabolic process;GO:0019322//pentose biosynthetic process;GO:0006139//nucleobase, nucleoside, nucleotide and nucleic acid metabolic process;GO:0003006//developmental process involved in reproduction;GO:0042546//cell wall biogenesis	gi|259490705|ref|NP_001159236.1|/6.26375e-09/hypothetical protein LOC100304323 [Zea mays]
gi|91010145|gb|EB120563.1|EB120563	15	0	2.59	0.01	-8.016808288	3.19E-05	0.000221972	-	-	-	-
MDP0000465593	15	0	2.59	0.01	-8.016808288	3.19E-05	0.000221906	-	GO:0046914//transition metal ion binding	GO:0009743//response to carbohydrate stimulus	gi|224112257|ref|XP_002316133.1|/3.33317e-41/predicted protein [Populus trichocarpa]
MDP0000249462	15	0	2.59	0.01	-8.016808288	3.19E-05	0.000221841	-	-	-	gi|198400343|gb|ACH87180.1|/1.04587e-40/unknown protein [Camellia sinensis]
MDP0000315201	15	0	2.59	0.01	-8.016808288	3.19E-05	0.000221775	-	-	-	gi|302398701|gb|ADL36645.1|/2.51677e-125/C2H2L domain class transcription factor [Malus x domestica]
MDP0000525164	15	0	2.59	0.01	-8.016808288	3.19E-05	0.00022171	-	GO:0016740//transferase activity	-	gi|133874208|dbj|BAF49307.1|/5.60217e-95/putative anthocyanin malonyltransferase [Clitoria ternatea]
MDP0000309173	15	0	2.59	0.01	-8.016808288	3.19E-05	0.000221644	-	GO:0004468//lysine N-acetyltransferase activity;GO:0046872//metal ion binding	GO:0009791//post-embryonic development;GO:0043543	gi|147766845|emb|CAN76416.1|/0/hypothetical protein VITISV_029037 [Vitis vinifera]
MDP0000218503	15	0	2.59	0.01	-8.016808288	3.19E-05	0.000221579	GO:0016020//membrane;GO:0009536//plastid	GO:0004702//receptor signaling protein serine/threonine kinase activity;GO:0032559;GO:0005198//structural molecule activity	GO:0006464//protein modification process	gi|225451941|ref|XP_002279468.1|/0/PREDICTED: hypothetical protein [Vitis vinifera]
MDP0000257423	15	0	2.59	0.01	-8.016808288	3.19E-05	0.000221514	-	-	-	gi|224112835|ref|XP_002316305.1|/7.89189e-46/predicted protein [Populus trichocarpa]
MDP0000486205	15	0	2.59	0.01	-8.016808288	3.19E-05	0.000221448	-	-	-	gi|225446527|ref|XP_002275937.1|/2.95644e-143/PREDICTED: hypothetical protein [Vitis vinifera]
MDP0000581293	15	0	2.59	0.01	-8.016808288	3.19E-05	0.000221383	-	-	-	gi|147817015|emb|CAN68733.1|/2.907e-98/hypothetical protein VITISV_012100 [Vitis vinifera]
gi|49634205|gb|CO417957.1|CO417957	15	0	2.59	0.01	-8.016808288	3.19E-05	0.000221318	-	-	-	-
MDP0000148377	15	0	2.59	0.01	-8.016808288	3.19E-05	0.000221253	-	GO:0004553//hydrolase activity, hydrolyzing O-glycosyl compounds	GO:0009056//catabolic process	gi|224079904|ref|XP_002305966.1|/0/predicted protein [Populus trichocarpa]
gi|48386437|gb|CN913937.1|CN913937	15	0	2.59	0.01	-8.016808288	3.19E-05	0.000221188	-	-	-	-
gi|50888695|gb|CO753443.1|CO753443	15	0	2.59	0.01	-8.016808288	3.19E-05	0.000221123	-	-	-	gi|255556296|ref|XP_002519182.1|/1.1716e-53/conserved hypothetical protein [Ricinus communis]
MDP0000134434	15	0	2.59	0.01	-8.016808288	3.19E-05	0.000221058	-	-	-	gi|225451970|ref|XP_002283268.1|/2.82081e-99/PREDICTED: hypothetical protein [Vitis vinifera]
MDP0000536363	15	0	2.59	0.01	-8.016808288	3.19E-05	0.000220993	-	-	-	gi|255569786|ref|XP_002525857.1|/1.72516e-87/caspase, putative [Ricinus communis]
MDP0000171767	15	0	2.59	0.01	-8.016808288	3.19E-05	0.000220928	-	GO:0016853//isomerase activity	GO:0006950//response to stress	gi|224138756|ref|XP_002326682.1|/5.36628e-92/predicted protein [Populus trichocarpa]
MDP0000153926	15	0	2.59	0.01	-8.016808288	3.19E-05	0.000220863	-	-	-	gi|255583914|ref|XP_002532705.1|/2.78768e-57/conserved hypothetical protein [Ricinus communis]
gi|226796792|gb|GO553604.1|GO553604	15	0	2.59	0.01	-8.016808288	3.19E-05	0.000220798	-	-	-	-
gi|48398410|gb|CN925597.1|CN925597	15	0	2.59	0.01	-8.016808288	3.19E-05	0.000220733	GO:0031981//nuclear lumen	GO:0042623//ATPase activity, coupled;GO:0032559	GO:0010038//response to metal ion	gi|297811229|ref|XP_002873498.1|/4.99143e-34/hypothetical protein ARALYDRAFT_909079 [Arabidopsis lyrata subsp. lyrata]
gi|226759142|gb|GO513395.1|GO513395	15	0	2.59	0.01	-8.016808288	3.19E-05	0.000220668	-	GO:0005488//binding	-	gi|224066573|ref|XP_002302143.1|/6.0092e-12/predicted protein [Populus trichocarpa]
gi|48416292|gb|CN943479.1|CN943479	15	0	2.59	0.01	-8.016808288	3.19E-05	0.000220604	-	-	-	-
gi|91025351|gb|EB135769.1|EB135769	15	0	2.59	0.01	-8.016808288	3.19E-05	0.000220539	GO:0016020//membrane	-	-	gi|224124274|ref|XP_002319290.1|/4.40294e-14/predicted protein [Populus trichocarpa]
MDP0000444186	15	0	2.59	0.01	-8.016808288	3.19E-05	0.000220474	GO:0043231//intracellular membrane-bounded organelle	GO:0016301//kinase activity;GO:0019901//protein kinase binding	GO:0006796//phosphate metabolic process	gi|255547049|ref|XP_002514582.1|/0/inositol or phosphatidylinositol kinase, putative [Ricinus communis]
MDP0000300046	14	0	2.42	0.01	-7.918863237	6.36E-05	0.000419575	GO:0016020//membrane	GO:0000166//nucleotide binding	-	gi|224134228|ref|XP_002327787.1|/1.79593e-121/predicted protein [Populus trichocarpa]
MDP0000262973	14	0	2.42	0.01	-7.918863237	6.36E-05	0.000419457	GO:0031090//organelle membrane;GO:0043231//intracellular membrane-bounded organelle	-	-	gi|224065188|ref|XP_002301707.1|/1.93271e-165/predicted protein [Populus trichocarpa]
MDP0000945267	14	0	2.42	0.01	-7.918863237	6.36E-05	0.00041934	GO:0043231//intracellular membrane-bounded organelle	GO:0030528//transcription regulator activity;GO:0003676//nucleic acid binding	GO:0048827//phyllome development;GO:0009648//photoperiodism;GO:0009725//response to hormone stimulus;GO:0009908//flower development;GO:0050794//regulation of cellular process;GO:0006351//transcription, DNA-dependent;GO:0048528//post-embryonic root development	gi|194475604|gb|ACF74549.1|/2.77137e-84/RAV [Nicotiana tabacum]
gi|226813589|gb|GO569200.1|GO569200	14	0	2.42	0.01	-7.918863237	6.36E-05	0.000419223	-	-	-	-
MDP0000172149	14	0	2.42	0.01	-7.918863237	6.36E-05	0.000419105	-	-	-	gi|225430856|ref|XP_002269123.1|/1.27207e-100/PREDICTED: hypothetical protein [Vitis vinifera]
MDP0000251713	14	0	2.42	0.01	-7.918863237	6.36E-05	0.000418988	-	-	-	gi|255543302|ref|XP_002512714.1|/1.36915e-24/conserved hypothetical protein [Ricinus communis]
MDP0000261102	14	0	2.42	0.01	-7.918863237	6.36E-05	0.000418871	-	-	-	gi|225470563|ref|XP_002271978.1|/5.83409e-133/PREDICTED: hypothetical protein [Vitis vinifera]
gi|226806162|gb|GO560662.1|GO560662	14	0	2.42	0.01	-7.918863237	6.36E-05	0.000418754	-	-	-	gi|255626813|gb|ACU13751.1|/1.13769e-24/unknown [Glycine max]
gi|226760327|gb|GO516539.1|GO516539	14	0	2.42	0.01	-7.918863237	6.36E-05	0.000418637	GO:0016020//membrane	GO:0005215//transporter activity	GO:0006810//transport	gi|51849627|dbj|BAD42345.1|/1.83467e-29/sorbitol transporter [Malus x domestica]
gi|226812411|gb|GO567324.1|GO567324	14	0	2.42	0.01	-7.918863237	6.36E-05	0.00041852	-	-	-	-
MDP0000233405	14	0	2.42	0.01	-7.918863237	6.36E-05	0.000418404	-	GO:0019187//beta-1,4-mannosyltransferase activity	GO:0009292//genetic transfer;GO:0051707//response to other organism	gi|224100683|ref|XP_002311972.1|/0/predicted protein [Populus trichocarpa]
gi|51294210|gb|CO903907.1|CO903907	14	0	2.42	0.01	-7.918863237	6.36E-05	0.000418287	-	-	-	-
gi|226805761|gb|GO559586.1|GO559586	14	0	2.42	0.01	-7.918863237	6.36E-05	0.00041817	-	-	-	gi|224076777|ref|XP_002304995.1|/3.03817e-16/predicted protein [Populus trichocarpa]
MDP0000134662	14	0	2.42	0.01	-7.918863237	6.36E-05	0.000418054	-	-	-	gi|255560669|ref|XP_002521348.1|/1.58307e-157/Ran GTPase binding protein, putative [Ricinus communis]
MDP0000271300	14	0	2.42	0.01	-7.918863237	6.36E-05	0.000417937	-	-	GO:0043170;GO:0009628//response to abiotic stimulus	gi|225445676|ref|XP_002266859.1|/0/PREDICTED: hypothetical protein [Vitis vinifera]
MDP0000312604	14	0	2.42	0.01	-7.918863237	6.36E-05	0.000417821	GO:0005576//extracellular region	GO:0003824//catalytic activity;GO:0004866//endopeptidase inhibitor activity	-	gi|225458493|ref|XP_002284126.1|/4.47593e-159/PREDICTED: hypothetical protein [Vitis vinifera]
MDP0000845743	14	0	2.42	0.01	-7.918863237	6.36E-05	0.000417704	-	-	-	gi|224139920|ref|XP_002323341.1|/2.41299e-60/predicted protein [Populus trichocarpa]
gi|226802875|gb|GO557797.1|GO557797	14	0	2.42	0.01	-7.918863237	6.36E-05	0.000417588	-	-	-	gi|255555303|ref|XP_002518688.1|/2.79027e-06/na+/h+ antitransporter, putative [Ricinus communis]
MDP0000440829	14	0	2.42	0.01	-7.918863237	6.36E-05	0.000417472	-	-	-	gi|255548119|ref|XP_002515116.1|/8.13878e-30/hypothetical protein RCOM_1341380 [Ricinus communis]
MDP0000286006	14	0	2.42	0.01	-7.918863237	6.36E-05	0.000417355	-	-	-	gi|255544706|ref|XP_002513414.1|/0/conserved hypothetical protein [Ricinus communis]
MDP0000243843	14	0	2.42	0.01	-7.918863237	6.36E-05	0.000417239	GO:0043231//intracellular membrane-bounded organelle	GO:0004601//peroxidase activity	GO:0008152//metabolic process;GO:0006950//response to stress	gi|33308408|gb|AAQ03092.1|/8.37731e-78/glutathione peroxidase [Malus x domestica]
MDP0000219737	14	0	2.42	0.01	-7.918863237	6.36E-05	0.000417123	GO:0016020//membrane	GO:0004673//protein histidine kinase activity;GO:0004871//signal transducer activity	GO:0000160//two-component signal transduction system (phosphorelay);GO:0044238//primary metabolic process;GO:0044260	gi|114229335|gb|ABI58286.1|/0/ethylene receptor 2 [Malus x domestica]
gi|226811920|gb|GO565545.1|GO565545	14	0	2.42	0.01	-7.918863237	6.36E-05	0.000417007	-	-	-	gi|225439649|ref|XP_002269923.1|/2.1918e-07/PREDICTED: hypothetical protein isoform 1 [Vitis vinifera]
gi|226794438|gb|GO548885.1|GO548885	14	0	2.42	0.01	-7.918863237	6.36E-05	0.000416891	-	GO:0005488//binding	-	gi|225435321|ref|XP_002285165.1|/6.28651e-35/PREDICTED: hypothetical protein [Vitis vinifera]
MDP0000170708	14	0	2.42	0.01	-7.918863237	6.36E-05	0.000416775	-	GO:0016758//transferase activity, transferring hexosyl groups	GO:0005975//carbohydrate metabolic process;GO:0044237//cellular metabolic process	gi|297734253|emb|CBI15500.3|/4.97999e-126/unnamed protein product [Vitis vinifera]
gi|226795968|gb|GO548629.1|GO548629	14	0	2.42	0.01	-7.918863237	6.36E-05	0.000416659	GO:0043231//intracellular membrane-bounded organelle	GO:0003676//nucleic acid binding;GO:0005515//protein binding	GO:0006351//transcription, DNA-dependent;GO:0009755//hormone-mediated signaling pathway	gi|255586869|ref|XP_002534044.1|/3.62979e-24/Auxin response factor, putative [Ricinus communis]
gi|226794308|gb|GO551477.1|GO551477	14	0	2.42	0.01	-7.918863237	6.36E-05	0.000416544	-	-	-	-
MDP0000826052	13	0	2.25	0.01	-7.813781191	0.000126778	0.000778086	GO:0044464//cell part	GO:0016892;GO:0003676//nucleic acid binding	GO:0032502//developmental process	gi|1526417|dbj|BAA08475.1|/4.61803e-129/ribonuclease [Pyrus pyrifolia]
MDP0000317119	13	0	2.25	0.01	-7.813781191	0.000126778	0.000777884	-	-	-	gi|147856860|emb|CAN83470.1|/0/hypothetical protein VITISV_030783 [Vitis vinifera]
MDP0000279409	13	0	2.25	0.01	-7.813781191	0.000126778	0.000777682	-	GO:0016773//phosphotransferase activity, alcohol group as acceptor;GO:0016301//kinase activity;GO:0000166//nucleotide binding	GO:0007165//signal transduction	gi|225428614|ref|XP_002281272.1|/0/PREDICTED: hypothetical protein [Vitis vinifera]
MDP0000125601	13	0	2.25	0.01	-7.813781191	0.000126778	0.000777479	GO:0043231//intracellular membrane-bounded organelle	-	-	gi|225448894|ref|XP_002264331.1|/9.46277e-113/PREDICTED: hypothetical protein [Vitis vinifera]
MDP0000249384	13	0	2.25	0.01	-7.813781191	0.000126778	0.000777277	-	GO:0004180//carboxypeptidase activity	GO:0019538//protein metabolic process	gi|224106147|ref|XP_002314061.1|/0/predicted protein [Populus trichocarpa]
gi|71821944|gb|DR999335.1|DR999335	13	0	2.25	0.01	-7.813781191	0.000126778	0.000777075	-	-	-	-
gi|91018261|gb|EB128679.1|EB128679	13	0	2.25	0.01	-7.813781191	0.000126778	0.000776873	GO:0005789//endoplasmic reticulum membrane	GO:0016740//transferase activity	GO:0006497//protein lipidation	gi|255564762|ref|XP_002523375.1|/8.5471e-15/glycosyltransferase, putative [Ricinus communis]
gi|71819066|gb|DR996457.1|DR996457	13	0	2.25	0.01	-7.813781191	0.000126778	0.000776672	-	-	-	-
gi|48123490|gb|CN866364.1|CN866364	13	0	2.25	0.01	-7.813781191	0.000126778	0.00077647	-	-	-	-
MDP0000691953	13	0	2.25	0.01	-7.813781191	0.000126778	0.000776268	-	GO:0004872//receptor activity;GO:0003824//catalytic activity	GO:0050896//response to stimulus	gi|225441941|ref|XP_002270860.1|/4.55643e-162/PREDICTED: hypothetical protein [Vitis vinifera]
MDP0000122321	13	0	2.25	0.01	-7.813781191	0.000126778	0.000776067	GO:0044464//cell part	GO:0046914//transition metal ion binding;GO:0042802//identical protein binding;GO:0001071//nucleic acid binding transcription factor activity	GO:0045595//regulation of cell differentiation;GO:0010073//meristem maintenance;GO:0006351//transcription, DNA-dependent	gi|302398705|gb|ADL36647.1|/1.47583e-166/C2H2L domain class transcription factor [Malus x domestica]
gi|48486644|gb|CN994754.1|CN994754	13	0	2.25	0.01	-7.813781191	0.000126778	0.000775866	-	-	-	gi|147862031|emb|CAN80895.1|/5.33112e-37/hypothetical protein VITISV_031817 [Vitis vinifera]
gi|71823940|gb|DT001332.1|DT001332	13	0	2.25	0.01	-7.813781191	0.000126778	0.000775664	-	-	-	gi|224125668|ref|XP_002319646.1|/1.83907e-19/predicted protein [Populus trichocarpa]
MDP0000440005	13	0	2.25	0.01	-7.813781191	0.000126778	0.000775463	-	GO:0050662//coenzyme binding;GO:0003824//catalytic activity	GO:0008152//metabolic process	gi|225436124|ref|XP_002278901.1|/1.75213e-133/PREDICTED: hypothetical protein [Vitis vinifera]
gi|226813941|gb|GO568034.1|GO568034	13	0	2.25	0.01	-7.813781191	0.000126778	0.000775262	-	-	-	gi|225445063|ref|XP_002280262.1|/4.626e-07/PREDICTED: hypothetical protein [Vitis vinifera]
MDP0000151496	13	0	2.25	0.01	-7.813781191	0.000126778	0.000775061	GO:0043231//intracellular membrane-bounded organelle;GO:0016020//membrane	-	GO:0009250//glucan biosynthetic process	gi|296083173|emb|CBI22809.3|/0/unnamed protein product [Vitis vinifera]
MDP0000170345	13	0	2.25	0.01	-7.813781191	0.000126778	0.00077486	GO:0031410//cytoplasmic vesicle	-	-	gi|255543076|ref|XP_002512601.1|/2.42655e-174/conserved hypothetical protein [Ricinus communis]
MDP0000143680	13	0	2.25	0.01	-7.813781191	0.000126778	0.00077466	-	-	-	gi|255540587|ref|XP_002511358.1|/0/conserved hypothetical protein [Ricinus communis]
MDP0000792906	13	0	2.25	0.01	-7.813781191	0.000126778	0.000774459	GO:0031224//intrinsic to membrane;GO:0043231//intracellular membrane-bounded organelle;GO:0043234//protein complex	GO:0016759//cellulose synthase activity;GO:0046914//transition metal ion binding	GO:0040007//growth;GO:0045229//external encapsulating structure organization;GO:0009250//glucan biosynthetic process;GO:0030865//cortical cytoskeleton organization;GO:0009832//plant-type cell wall biogenesis	gi|224066625|ref|XP_002302169.1|/0/cellulose synthase [Populus trichocarpa]
MDP0000148873	13	0	2.25	0.01	-7.813781191	0.000126778	0.000774258	-	-	-	gi|255642311|gb|ACU21420.1|/3.10204e-104/unknown [Glycine max]
MDP0000154472	13	0	2.25	0.01	-7.813781191	0.000126778	0.000774058	GO:0031967	GO:0005515//protein binding;GO:0015078//hydrogen ion transmembrane transporter activity	GO:0044267//cellular protein metabolic process;GO:0022904//respiratory electron transport chain	gi|225440278|ref|XP_002284124.1|/5.17663e-16/PREDICTED: hypothetical protein [Vitis vinifera]
MDP0000313247	13	0	2.25	0.01	-7.813781191	0.000126778	0.000773858	GO:0043231//intracellular membrane-bounded organelle;GO:0031224//intrinsic to membrane;GO:0031410//cytoplasmic vesicle	-	-	gi|255583962|ref|XP_002532728.1|/2.61658e-156/ptm1, putative [Ricinus communis]
gi|226813215|gb|GO569773.1|GO569773	13	0	2.25	0.01	-7.813781191	0.000126778	0.000773657	GO:0044464//cell part	-	-	gi|225438936|ref|XP_002284127.1|/1.8133e-12/PREDICTED: hypothetical protein [Vitis vinifera]
MDP0000265728	13	0	2.25	0.01	-7.813781191	0.000126778	0.000773457	-	GO:0019203//carbohydrate phosphatase activity;GO:0035251//UDP-glucosyltransferase activity	GO:0005991//trehalose metabolic process	gi|255562498|ref|XP_002522255.1|/0/trehalose-6-phosphate synthase, putative [Ricinus communis]
MDP0000037251	13	0	2.25	0.01	-7.813781191	0.000126778	0.000773257	-	GO:0003824//catalytic activity;GO:0046914//transition metal ion binding	GO:0008152//metabolic process	gi|183585165|gb|ACC63874.1|/1.09814e-148/cinnamyl alcohol dehydrogenase [Populus trichocarpa]
gi|226798383|gb|GO551786.1|GO551786	13	0	2.25	0.01	-7.813781191	0.000126778	0.000773057	-	-	-	gi|297737604|emb|CBI26805.3|/3.14506e-35/unnamed protein product [Vitis vinifera]
MDP0000436890	13	0	2.25	0.01	-7.813781191	0.000126778	0.000772858	-	GO:0016491//oxidoreductase activity	-	gi|224054172|ref|XP_002298127.1|/1.89531e-84/2-oxoglutarate-dependent dioxygenase [Populus trichocarpa]
MDP0000159422	13	0	2.25	0.01	-7.813781191	0.000126778	0.000772658	GO:0009536//plastid	GO:0016787//hydrolase activity	-	gi|224071449|ref|XP_002303465.1|/1.16069e-38/predicted protein [Populus trichocarpa]
MDP0000233650	13	0	2.25	0.01	-7.813781191	0.000126778	0.000772458	-	-	-	-
MDP0000310875	13	0	2.25	0.01	-7.813781191	0.000126778	0.000772259	GO:0043231//intracellular membrane-bounded organelle	GO:0003676//nucleic acid binding;GO:0001071//nucleic acid binding transcription factor activity;GO:0005515//protein binding	GO:0006355//regulation of transcription, DNA-dependent;GO:0009908//flower development;GO:0009755//hormone-mediated signaling pathway;GO:0009900;GO:0010260//organ senescence;GO:0008283//cell proliferation	gi|225456475|ref|XP_002284543.1|/0/PREDICTED: hypothetical protein [Vitis vinifera]
MDP0000239496	13	0	2.25	0.01	-7.813781191	0.000126778	0.000772059	GO:0031410//cytoplasmic vesicle;GO:0043231//intracellular membrane-bounded organelle	GO:0004180//carboxypeptidase activity	GO:0019538//protein metabolic process	gi|21901929|emb|CAC86383.1|/0/carboxypeptidase type III [Theobroma cacao]
MDP0000481314	13	0	2.25	0.01	-7.813781191	0.000126778	0.00077186	GO:0043231//intracellular membrane-bounded organelle	GO:0005515//protein binding	GO:0044267//cellular protein metabolic process;GO:0050896//response to stimulus	gi|255548489|ref|XP_002515301.1|/0/heat shock protein binding protein, putative [Ricinus communis]
gi|55768943|gb|CV825829.1|CV825829	13	0	2.25	0.01	-7.813781191	0.000126778	0.000771661	-	-	-	gi|302143188|emb|CBI20483.3|/6.08958e-14/unnamed protein product [Vitis vinifera]
gi|226811591|gb|GO566301.1|GO566301	13	0	2.25	0.01	-7.813781191	0.000126778	0.000771462	-	-	-	gi|187611217|gb|ACD13788.1|/3.84849e-10/starch synthase V precursor [Solanum tuberosum]
MDP0000137705	7	0	1.21	0.01	-6.918863237	0.00798326	0.029494544	-	GO:0003824//catalytic activity;GO:0046914//transition metal ion binding	GO:0008152//metabolic process	gi|255040359|gb|ACT99992.1|/0/gibberellin 2-oxidase [Malus x domestica]
MDP0000287992	803	7	138.73	1.22	-6.829254842	5.68E-227	5.26E-225	-	-	-	gi|51980218|gb|AAU20773.1|/9.16084e-137/late elongated hypocotyl [Castanea sativa]
gi|50891371|gb|CO756123.1|CO756123	286	3	49.41	0.52	-6.570147622	8.81E-81	6.14E-79	-	GO:0016741	GO:0006730//one-carbon metabolic process	gi|224090001|ref|XP_002308901.1|/5.05885e-16/predicted protein [Populus trichocarpa]
gi|48121264|gb|CN864480.1|CN864480	456	5	78.78	0.87	-6.500670206	9.89E-128	7.93E-126	-	-	-	gi|225445278|ref|XP_002284605.1|/3.58162e-06/PREDICTED: hypothetical protein [Vitis vinifera]
gi|51912704|gb|CV150383.1|CV150383	259	3	44.75	0.52	-6.427232249	8.20E-73	5.55E-71	-	-	-	-
MDP0000261290	332	4	57.36	0.69	-6.377304852	9.29E-93	6.87E-91	GO:0043231//intracellular membrane-bounded organelle	GO:0003905//alkylbase DNA N-glycosylase activity	GO:0006281//DNA repair	gi|255547045|ref|XP_002514580.1|/2.14008e-96/DNA-3-methyladenine glycosylase, putative [Ricinus communis]
MDP0000371499	198	3	34.21	0.52	-6.039762671	7.26E-55	4.26E-53	-	-	-	gi|149349524|gb|ABR24114.1|/1.32434e-139/eugenol synthase 2 [Clarkia breweri]
gi|226809808|gb|GO566231.1|GO566231	402	8	69.45	1.39	-5.642817906	2.12E-107	1.65E-105	GO:0043231//intracellular membrane-bounded organelle	-	GO:0050896//response to stimulus	gi|255633852|gb|ACU17287.1|/1.13005e-18/unknown [Glycine max]
MDP0000193947	1029	21	177.77	3.65	-5.605971605	5.89E-272	5.51E-270	-	-	GO:0006351//transcription, DNA-dependent	gi|140052425|gb|ABE80120.2|/4.90422e-97/Homeodomain-like [Medicago truncatula]
MDP0000288136	88	2	15.2	0.35	-5.440572591	4.28E-24	1.51E-22	-	-	-	gi|224125520|ref|XP_002329825.1|/0/predicted protein [Populus trichocarpa]
MDP0000294360	128	3	22.11	0.52	-5.410043592	1.98E-34	9.00E-33	-	-	-	gi|225441963|ref|XP_002263215.1|/4.2186e-52/PREDICTED: hypothetical protein [Vitis vinifera]
MDP0000276057	81	2	13.99	0.35	-5.32089723	4.58E-22	1.51E-20	-	GO:0035251//UDP-glucosyltransferase activity	-	gi|224055407|ref|XP_002298501.1|/1.27656e-164/predicted protein [Populus trichocarpa]
MDP0000503940	2034	63	351.4	10.94	-5.005429548	0	0	-	GO:0046914//transition metal ion binding;GO:0016706//oxidoreductase activity, acting on paired donors, with incorporation or reduction of molecular oxygen, 2-oxoglutarate as one donor, and incorporation of one atom each of oxygen into both donors;GO:0016701//oxidoreductase activity, acting on single donors with incorporation of molecular oxygen	GO:0008152//metabolic process;GO:0009628//response to abiotic stimulus	gi|224140423|ref|XP_002323582.1|/5.66097e-161/predicted protein [Populus trichocarpa]
gi|226810796|gb|GO567659.1|GO567659	95	3	16.41	0.52	-4.979919805	6.57E-25	2.40E-23	GO:0009534//chloroplast thylakoid;GO:0009570//chloroplast stroma	-	-	gi|298204585|emb|CBI23860.3|/1.13714e-10/unnamed protein product [Vitis vinifera]
MDP0000939633	740	26	127.85	4.52	-4.821985578	3.01E-182	2.69E-180	GO:0043231//intracellular membrane-bounded organelle	GO:0030528//transcription regulator activity;GO:0003676//nucleic acid binding	GO:0009648//photoperiodism;GO:0050794//regulation of cellular process;GO:0006351//transcription, DNA-dependent	gi|292668949|gb|ADE41129.1|/2.48736e-152/AP2 domain class transcription factor [Malus x domestica]
gi|226796974|gb|GO552585.1|GO552585	57	2	9.85	0.35	-4.814696897	3.70E-15	9.02E-14	-	-	-	-
MDP0000175052	1526	54	263.64	9.38	-4.812837543	0	0	-	-	-	gi|255555623|ref|XP_002518847.1|/1.21516e-115/n-rich protein, putative [Ricinus communis]
gi|91035690|gb|EB146108.1|EB146108	54	2	9.33	0.35	-4.736450254	2.65E-14	6.05E-13	GO:0043231//intracellular membrane-bounded organelle	GO:0005515//protein binding	GO:0044267//cellular protein metabolic process;GO:0050896//response to stimulus	gi|255633852|gb|ACU17287.1|/1.29204e-42/unknown [Glycine max]
MDP0000119600	133	5	22.98	0.87	-4.723219587	1.70E-33	7.51E-32	GO:0044464//cell part	GO:0008289//lipid binding	GO:0006952//defense response;GO:0009987//cellular process;GO:0010033//response to organic substance;GO:0009628//response to abiotic stimulus	gi|225453712|ref|XP_002271138.1|/7.21397e-31/PREDICTED: hypothetical protein [Vitis vinifera]
gi|71825190|gb|DT002582.1|DT002582	125	5	21.6	0.87	-4.633872101	3.16E-31	1.34E-29	GO:0031224//intrinsic to membrane	-	GO:0006810//transport	gi|224068717|ref|XP_002326182.1|/2.43134e-101/aquaporin, MIP family, PIP subfamily [Populus trichocarpa]
gi|48275645|gb|CN889403.1|CN889403	50	2	8.64	0.35	-4.625604485	3.63E-13	6.82E-12	-	GO:0031406//carboxylic acid binding	-	gi|42572033|ref|NP_974107.1|/3.68361e-07/ACR4 (ACT REPEAT 4); amino acid binding [Arabidopsis thaliana]
gi|226812889|gb|GO569089.1|GO569089	50	2	8.64	0.35	-4.625604485	3.63E-13	6.81E-12	GO:0043231//intracellular membrane-bounded organelle	-	-	gi|224093164|ref|XP_002309816.1|/4.07322e-48/predicted protein [Populus trichocarpa]
gi|51294334|gb|CO904031.1|CO904031	122	5	21.08	0.87	-4.598715656	2.23E-30	9.32E-29	GO:0031090//organelle membrane;GO:0031410//cytoplasmic vesicle	-	GO:0009832//plant-type cell wall biogenesis	gi|297807583|ref|XP_002871675.1|/5.93167e-24/hypothetical protein ARALYDRAFT_488408 [Arabidopsis lyrata subsp. lyrata]
gi|226800625|gb|GO556079.1|GO556079	145	6	25.05	1.04	-4.59015517	8.26E-36	3.84E-34	GO:0031224//intrinsic to membrane	GO:0017111//nucleoside-triphosphatase activity;GO:0016628//oxidoreductase activity, acting on the CH-CH group of donors, NAD or NADP as acceptor;GO:0015405;GO:0032559	GO:0006810//transport;GO:0009207	gi|255547892|ref|XP_002515003.1|/2.47209e-31/multidrug resistance-associated protein 2, 6 (mrp2, 6), abc-transoprter, putative [Ricinus communis]
MDP0000311107	48	2	8.29	0.35	-4.565945275	1.34E-12	2.32E-11	GO:0043231//intracellular membrane-bounded organelle	GO:0003676//nucleic acid binding	-	gi|262263147|dbj|BAI48074.1|/1.77478e-14/dormancy-associated MADS-box transcription factor [Pyrus pyrifolia]
MDP0000135680	46	2	7.95	0.35	-4.505528033	4.92E-12	7.96E-11	GO:0009941//chloroplast envelope;GO:0009528//plastid inner membrane	GO:0005488//binding;GO:0035250//UDP-galactosyltransferase activity	GO:0009668;GO:0007275//multicellular organismal development;GO:0030258//lipid modification;GO:0009247//glycolipid biosynthetic process	gi|147843668|emb|CAN84152.1|/0/hypothetical protein VITISV_023773 [Vitis vinifera]
MDP0000570901	44	2	7.6	0.35	-4.440572591	1.80E-11	2.74E-10	-	-	-	gi|225427189|ref|XP_002277964.1|/1.83583e-100/PREDICTED: hypothetical protein [Vitis vinifera]
gi|48279591|gb|CN893349.1|CN893349	628	29	108.5	5.04	-4.428127499	2.87E-147	2.44E-145	-	-	-	-
gi|226801286|gb|GO555317.1|GO555317	43	2	7.43	0.35	-4.407935384	3.45E-11	5.10E-10	-	-	-	-
gi|51865465|gb|CV129945.1|CV129945	84	4	14.51	0.69	-4.394307347	1.03E-20	3.22E-19	-	-	GO:0050896//response to stimulus	gi|255542872|ref|XP_002512499.1|/2.16958e-68/conserved hypothetical protein [Ricinus communis]
gi|48127909|gb|CN870165.1|CN870165	288	14	49.76	2.43	-4.355958267	1.26E-67	8.21E-66	-	-	-	gi|225447661|ref|XP_002275421.1|/1.34674e-08/PREDICTED: hypothetical protein [Vitis vinifera]
MDP0000230918	41	2	7.08	0.35	-4.338322533	1.26E-10	1.75E-09	-	-	-	gi|297743282|emb|CBI36149.3|/1.95977e-117/unnamed protein product [Vitis vinifera]
MDP0000279466	1784	91	308.21	15.81	-4.285004399	0	0	-	-	-	gi|225446357|ref|XP_002272844.1|/2.45057e-129/PREDICTED: similar to hydroxyproline-rich glycoprotein family protein [Vitis vinifera]
gi|226811407|gb|GO565475.1|GO565475	39	2	6.74	0.35	-4.267321764	4.56E-10	6.00E-09	GO:0043231//intracellular membrane-bounded organelle	-	GO:0006351//transcription, DNA-dependent	gi|255638225|gb|ACU19426.1|/2.32019e-33/unknown [Glycine max]
gi|149780202|gb|ES789986.1|ES789986	38	2	6.57	0.35	-4.230466543	8.67E-10	1.12E-08	GO:0009534//chloroplast thylakoid	-	GO:0006633//fatty acid biosynthetic process	gi|224081929|ref|XP_002306532.1|/2.69755e-131/predicted protein [Populus trichocarpa]
gi|71818711|gb|DR996102.1|DR996102	580	31	100.2	5.38	-4.219132526	7.56E-132	6.13E-130	-	-	-	gi|255635694|gb|ACU18196.1|/1.09184e-19/unknown [Glycine max]
MDP0000181457	260	14	44.92	2.43	-4.208329709	7.86E-60	4.78E-58	GO:0043231//intracellular membrane-bounded organelle	-	-	gi|298204584|emb|CBI23859.3|/0/unnamed protein product [Vitis vinifera]
gi|46992262|gb|CN580712.1|CN580712	464	25	80.16	4.34	-4.207115561	1.35E-105	1.04E-103	-	-	-	-
gi|226805567|gb|GO560584.1|GO560584	497	27	85.86	4.69	-4.194326345	8.90E-113	7.04E-111	-	-	-	-
gi|91038854|gb|EB149272.1|EB149272	37	2	6.39	0.35	-4.190389104	1.65E-09	2.07E-08	-	-	-	gi|224068316|ref|XP_002302701.1|/2.00279e-38/predicted protein [Populus trichocarpa]
gi|226809016|gb|GO562634.1|GO562634	37	2	6.39	0.35	-4.190389104	1.65E-09	2.07E-08	-	-	-	-
gi|226807436|gb|GO564524.1|GO564524	37	2	6.39	0.35	-4.190389104	1.65E-09	2.07E-08	GO:0009941//chloroplast envelope;GO:0009528//plastid inner membrane	GO:0005488//binding;GO:0035250//UDP-galactosyltransferase activity	GO:0009668;GO:0007275//multicellular organismal development;GO:0030258//lipid modification;GO:0009247//glycolipid biosynthetic process	gi|296082157|emb|CBI21162.3|/9.98005e-17/unnamed protein product [Vitis vinifera]
MDP0000187382	36	2	6.22	0.35	-4.151487753	3.12E-09	3.80E-08	-	GO:0046872//metal ion binding	-	gi|255554791|ref|XP_002518433.1|/0/conserved hypothetical protein [Ricinus communis]
MDP0000248702	53	3	9.16	0.52	-4.13876407	4.93E-13	9.06E-12	-	-	-	gi|225454880|ref|XP_002278790.1|/5.4508e-68/PREDICTED: hypothetical protein [Vitis vinifera]
gi|51565703|gb|CV086354.1|CV086354	229	13	39.56	2.26	-4.129647748	3.22E-52	1.84E-50	GO:0016020//membrane	-	-	gi|255578135|ref|XP_002529937.1|/5.93471e-09/UDP-glucuronic acid/UDP-N-acetylgalactosamine transporter, putative [Ricinus communis]
MDP0000305793	35	2	6.05	0.35	-4.111508315	5.92E-09	6.94E-08	-	GO:0016787//hydrolase activity	-	gi|302142802|emb|CBI20097.3|/8.26419e-164/unnamed protein product [Vitis vinifera]
MDP0000295257	69	4	11.92	0.69	-4.110644064	1.54E-16	4.06E-15	GO:0016020//membrane;GO:0043231//intracellular membrane-bounded organelle	-	GO:0009725//response to hormone stimulus;GO:0006950//response to stress	gi|225461302|ref|XP_002284424.1|/1.79949e-81/PREDICTED: hypothetical protein [Vitis vinifera]
MDP0000167324	378	22	65.3	3.82	-4.095438448	9.92E-85	7.07E-83	-	-	-	gi|307101700|gb|ADN32815.1|/0/sieve element occlusion a [Malus x domestica]
MDP0000149049	34	2	5.87	0.35	-4.067933676	1.12E-08	1.27E-07	-	-	-	gi|297744586|emb|CBI37848.3|/1.1187e-11/unnamed protein product [Vitis vinifera]
gi|166790080|gb|DY241909.1|DY241909	34	2	5.87	0.35	-4.067933676	1.12E-08	1.27E-07	-	-	-	-
MDP0000285032	34	2	5.87	0.35	-4.067933676	1.12E-08	1.27E-07	GO:0031224//intrinsic to membrane	GO:0016628//oxidoreductase activity, acting on the CH-CH group of donors, NAD or NADP as acceptor;GO:0022857//transmembrane transporter activity	GO:0008152//metabolic process;GO:0071702	gi|51849623|dbj|BAD42343.1|/0/sorbitol transporter [Malus x domestica]
MDP0000228529	65	4	11.23	0.69	-4.024617756	1.95E-15	4.85E-14	GO:0031410//cytoplasmic vesicle	GO:0005515//protein binding;GO:0032559	-	gi|255585161|ref|XP_002533285.1|/5.50448e-164/conserved hypothetical protein [Ricinus communis]
gi|51241423|gb|CO901633.1|CO901633	243	15	41.98	2.61	-4.007580455	3.42E-54	1.99E-52	GO:0043231//intracellular membrane-bounded organelle	GO:0008194//UDP-glycosyltransferase activity	GO:0010413//glucuronoxylan metabolic process;GO:0048827//phyllome development;GO:0003002//regionalization;GO:0000003//reproduction;GO:0042545//cell wall modification	gi|224096902|ref|XP_002310780.1|/7.82415e-17/glycosyltransferase, CAZy family GT8 [Populus trichocarpa]
gi|71823334|gb|DT000726.1|DT000726	64	4	11.06	0.69	-4.002611213	3.67E-15	8.98E-14	-	-	-	gi|255626617|gb|ACU13653.1|/1.24836e-06/unknown [Glycine max]
gi|226793158|gb|GO549277.1|GO549277	32	2	5.53	0.35	-3.981852653	3.99E-08	4.29E-07	-	-	-	-
MDP0000273495	32	2	5.53	0.35	-3.981852653	3.99E-08	4.29E-07	GO:0009536//plastid	GO:0016838//carbon-oxygen lyase activity, acting on phosphates	GO:0008652//cellular amino acid biosynthetic process	gi|76782192|gb|ABA54866.1|/0/putative 3-dehydroquinate synthase [Fagus sylvatica]
MDP0000757701	250	16	43.19	2.78	-3.957540528	3.43E-55	2.03E-53	-	-	-	gi|255642012|gb|ACU21273.1|/1.01261e-71/unknown [Glycine max]
gi|226806158|gb|GO560919.1|GO560919	31	2	5.36	0.35	-3.936806174	7.53E-08	7.81E-07	-	-	-	gi|255562090|ref|XP_002522053.1|/9.03393e-12/conserved hypothetical protein [Ricinus communis]
MDP0000287066	61	4	10.54	0.69	-3.933134695	2.44E-14	5.58E-13	GO:0031090//organelle membrane;GO:0043231//intracellular membrane-bounded organelle	GO:0016667//oxidoreductase activity, acting on a sulfur group of donors;GO:0050662//coenzyme binding	GO:0006457//protein folding	gi|297740752|emb|CBI30934.3|/0/unnamed protein product [Vitis vinifera]
MDP0000262789	135	9	23.32	1.56	-3.901949854	4.10E-30	1.71E-28	-	-	-	gi|147864008|emb|CAN78959.1|/2.80213e-38/hypothetical protein VITISV_008153 [Vitis vinifera]
MDP0000175443	45	3	7.77	0.52	-3.90133107	7.84E-11	1.12E-09	GO:0031410//cytoplasmic vesicle;GO:0043231//intracellular membrane-bounded organelle	GO:0016740//transferase activity	-	gi|25991925|gb|AAN76990.1|AF461148_1/7.51248e-55/MAPEG-like protein [Arabidopsis thaliana]
MDP0000149267	30	2	5.18	0.35	-3.887525271	1.42E-07	1.42E-06	-	GO:0016787//hydrolase activity	GO:0044238//primary metabolic process	gi|255562023|ref|XP_002522020.1|/6.9489e-159/zinc finger protein, putative [Ricinus communis]
MDP0000817734	119	8	20.56	1.39	-3.886683476	1.22E-26	4.66E-25	GO:0016020//membrane;GO:0005576//extracellular region;GO:0005618//cell wall	GO:0030246//carbohydrate binding	-	gi|225461667|ref|XP_002283150.1|/1.67322e-171/PREDICTED: hypothetical protein [Vitis vinifera]
MDP0000646524	8309	566	1435.49	98.32	-3.867914554	0	0	GO:0043231//intracellular membrane-bounded organelle	-	GO:0043412;GO:0010033//response to organic substance;GO:0032502//developmental process	gi|225461088|ref|XP_002282119.1|/0/PREDICTED: similar to polyubiquitin [Vitis vinifera]
gi|48487131|gb|CN995241.1|CN995241	87	6	15.03	1.04	-3.853189576	1.10E-19	3.32E-18	GO:0032991//macromolecular complex;GO:0015630//microtubule cytoskeleton	GO:0017111//nucleoside-triphosphatase activity;GO:0032561	GO:0043623//cellular protein complex assembly;GO:0009207;GO:0007017//microtubule-based process	gi|153799893|gb|ABS50665.1|/3.56046e-18/beta-tubulin [Eucalyptus grandis]
MDP0000275850	29	2	5.01	0.35	-3.839383776	2.66E-07	2.58E-06	GO:0009534//chloroplast thylakoid	GO:0016740//transferase activity	GO:0006633//fatty acid biosynthetic process	gi|224081929|ref|XP_002306532.1|/7.82758e-131/predicted protein [Populus trichocarpa]
gi|90998777|gb|EB109198.1|EB109198	29	2	5.01	0.35	-3.839383776	2.66E-07	2.58E-06	-	-	-	-
MDP0000218486	29	2	5.01	0.35	-3.839383776	2.66E-07	2.58E-06	GO:0044464//cell part	GO:0016757//transferase activity, transferring glycosyl groups	-	gi|225435626|ref|XP_002285644.1|/0/PREDICTED: hypothetical protein [Vitis vinifera]
MDP0000207981	29	2	5.01	0.35	-3.839383776	2.66E-07	2.58E-06	GO:0016020//membrane	-	-	gi|224099693|ref|XP_002311581.1|/1.74855e-93/predicted protein [Populus trichocarpa]
gi|226802616|gb|GO558917.1|GO558917	101	7	17.45	1.22	-3.838273984	1.27E-22	4.28E-21	-	-	-	-
MDP0000178778	42	3	7.26	0.52	-3.80338602	5.15E-10	6.75E-09	GO:0009536//plastid	GO:0001071//nucleic acid binding transcription factor activity;GO:0016819	GO:0006351//transcription, DNA-dependent;GO:0006163//purine nucleotide metabolic process	gi|225439507|ref|XP_002268869.1|/1.18088e-30/PREDICTED: hypothetical protein [Vitis vinifera]
MDP0000282938	42	3	7.26	0.52	-3.80338602	5.15E-10	6.75E-09	-	-	-	gi|255554791|ref|XP_002518433.1|/0/conserved hypothetical protein [Ricinus communis]
MDP0000158129	98	7	16.93	1.22	-3.79462892	8.28E-22	2.69E-20	-	-	-	gi|255536801|ref|XP_002509467.1|/1.60454e-104/conserved hypothetical protein [Ricinus communis]
MDP0000282945	167	12	28.85	2.08	-3.793915885	3.56E-36	1.67E-34	GO:0031224//intrinsic to membrane	GO:0015171//amino acid transmembrane transporter activity	GO:0006865//amino acid transport	gi|255557699|ref|XP_002519879.1|/1.86691e-115/amino acid transporter, putative [Ricinus communis]
MDP0000309160	28	2	4.84	0.35	-3.78958022	4.98E-07	4.65E-06	GO:0043231//intracellular membrane-bounded organelle	GO:0005488//binding;GO:0016616//oxidoreductase activity, acting on the CH-OH group of donors, NAD or NADP as acceptor	GO:0008152//metabolic process	gi|224100535|ref|XP_002311914.1|/0/predicted protein [Populus trichocarpa]
MDP0000226874	55	4	9.5	0.69	-3.783259246	1.05E-12	1.83E-11	GO:0043231//intracellular membrane-bounded organelle	GO:0015020//glucuronosyltransferase activity	GO:0009832//plant-type cell wall biogenesis;GO:0010413//glucuronoxylan metabolic process	gi|224075447|ref|XP_002304637.1|/0/predicted protein [Populus trichocarpa]
MDP0000135837	41	3	7.08	0.52	-3.767165832	9.62E-10	1.24E-08	-	GO:0010333;GO:0035251//UDP-glucosyltransferase activity;GO:0019203//carbohydrate phosphatase activity	GO:0016098//monoterpenoid metabolic process;GO:0009719;GO:0005991//trehalose metabolic process;GO:0006950//response to stress;GO:0051707//response to other organism	gi|255540727|ref|XP_002511428.1|/0/trehalose-6-phosphate synthase, putative [Ricinus communis]
MDP0000702120	189	14	32.65	2.43	-3.748054773	2.12E-40	1.06E-38	-	-	-	gi|147856860|emb|CAN83470.1|/0/hypothetical protein VITISV_030783 [Vitis vinifera]
gi|49631028|gb|CO414780.1|CO414780	27	2	4.66	0.35	-3.734903128	9.31E-07	8.39E-06	-	-	-	-
MDP0000257517	27	2	4.66	0.35	-3.734903128	9.31E-07	8.38E-06	GO:0044464//cell part	GO:0005488//binding	GO:0032446//protein modification by small protein conjugation	gi|298205054|emb|CBI38350.3|/1.71501e-153/unnamed protein product [Vitis vinifera]
gi|91000808|gb|EB111229.1|EB111229	27	2	4.66	0.35	-3.734903128	9.31E-07	8.38E-06	-	GO:0003824//catalytic activity	-	gi|7573456|emb|CAB87770.1|/1.17572e-20/putative protein [Arabidopsis thaliana]
gi|56433396|gb|CX024328.1|CX024328	27	2	4.66	0.35	-3.734903128	9.31E-07	8.38E-06	-	-	-	-
MDP0000918407	120	9	20.73	1.56	-3.732102182	4.73E-26	1.79E-24	-	GO:0016788//hydrolase activity, acting on ester bonds;GO:0016747//transferase activity, transferring acyl groups other than amino-acyl groups	GO:0000003//reproduction	gi|255648044|gb|ACU24478.1|/9.80628e-127/unknown [Glycine max]
MDP0000632046	53	4	9.16	0.69	-3.730679331	3.63E-12	5.98E-11	-	-	-	gi|255586459|ref|XP_002533873.1|/3.5133e-36/conserved hypothetical protein [Ricinus communis]
gi|54687357|gb|CV658554.1|CV658554	105	8	18.14	1.39	-3.706017668	7.46E-23	2.54E-21	-	-	-	-
gi|226793811|gb|GO550561.1|GO550561	52	4	8.98	0.69	-3.702047178	6.75E-12	1.07E-10	-	-	-	-
MDP0000290212	52	4	8.98	0.69	-3.702047178	6.75E-12	1.07E-10	-	-	-	gi|311992493|gb|ABR67409.2|/5.55578e-85/TIR-NBS-LRR disease resistance protein [Cucumis melo subsp. melo]
gi|226795868|gb|GO549229.1|GO549229	52	4	8.98	0.69	-3.702047178	6.75E-12	1.07E-10	GO:0016020//membrane	GO:0003774//motor activity;GO:0000166//nucleotide binding	GO:0007017//microtubule-based process	gi|225427772|ref|XP_002275329.1|/2.73233e-16/PREDICTED: hypothetical protein [Vitis vinifera]
gi|149780211|gb|ES789992.1|ES789992	717	55	123.87	9.55	-3.697182281	2.04E-147	1.74E-145	GO:0044464//cell part	GO:0046872//metal ion binding;GO:0016831//carboxy-lyase activity;GO:0019842//vitamin binding	GO:0006950//response to stress	gi|167374781|gb|ABZ79223.1|/0/pyruvate decarboxylase [Prunus armeniaca]
gi|46424901|gb|CN445637.1|CN445637	39	3	6.74	0.52	-3.696165063	3.34E-09	4.05E-08	-	-	-	-
gi|226794037|gb|GO548506.1|GO548506	26	2	4.49	0.35	-3.681288618	1.74E-06	1.51E-05	-	-	-	-
MDP0000215279	26	2	4.49	0.35	-3.681288618	1.74E-06	1.51E-05	GO:0030529//ribonucleoprotein complex	-	GO:0000377	gi|297743472|emb|CBI36339.3|/0/unnamed protein product [Vitis vinifera]
MDP0000316255	321	25	55.46	4.34	-3.675680669	1.45E-66	9.32E-65	GO:0044464//cell part	-	-	gi|224066743|ref|XP_002302193.1|/0/predicted protein [Populus trichocarpa]
MDP0000507227	38	3	6.57	0.52	-3.659309842	6.21E-09	7.26E-08	GO:0043231//intracellular membrane-bounded organelle	GO:0016857//racemase and epimerase activity, acting on carbohydrates and derivatives;GO:0048037//cofactor binding	GO:0006139//nucleobase, nucleoside, nucleotide and nucleic acid metabolic process;GO:0042546//cell wall biogenesis;GO:0019322//pentose biosynthetic process;GO:0019318//hexose metabolic process	gi|225465745|ref|XP_002264946.1|/0/PREDICTED: hypothetical protein [Vitis vinifera]
MDP0000267874	38	3	6.57	0.52	-3.659309842	6.21E-09	7.25E-08	GO:0000267//cell fraction	GO:0016857//racemase and epimerase activity, acting on carbohydrates and derivatives;GO:0016616//oxidoreductase activity, acting on the CH-OH group of donors, NAD or NADP as acceptor;GO:0048037//cofactor binding;GO:0016836//hydro-lyase activity	GO:0010191;GO:0009226//nucleotide-sugar biosynthetic process;GO:0051553;GO:0003006//developmental process involved in reproduction;GO:0009734//auxin mediated signaling pathway;GO:0033692//cellular polysaccharide biosynthetic process	gi|225461808|ref|XP_002285634.1|/0/PREDICTED: hypothetical protein [Vitis vinifera]
MDP0000173095	518	41	89.49	7.12	-3.651777332	6.61E-106	5.11E-104	GO:0043231//intracellular membrane-bounded organelle	GO:0005488//binding	-	gi|225429696|ref|XP_002281841.1|/1.84209e-44/PREDICTED: hypothetical protein [Vitis vinifera]
MDP0000202690	50	4	8.64	0.69	-3.646363045	2.33E-11	3.49E-10	GO:0005768//endosome;GO:0044431//Golgi apparatus part	GO:0005488//binding;GO:0004702//receptor signaling protein serine/threonine kinase activity	GO:0051707//response to other organism;GO:0006468//protein phosphorylation;GO:0009725//response to hormone stimulus;GO:0007165//signal transduction;GO:0006950//response to stress	gi|225451214|ref|XP_002271755.1|/0/PREDICTED: hypothetical protein [Vitis vinifera]
MDP0000190005	50	4	8.64	0.69	-3.646363045	2.33E-11	3.49E-10	-	GO:0005488//binding;GO:0016301//kinase activity	GO:0008152//metabolic process	gi|225424236|ref|XP_002280757.1|/0/PREDICTED: hypothetical protein [Vitis vinifera]
gi|71824158|gb|DT001550.1|DT001550	426	34	73.6	5.91	-3.638475731	3.78E-87	2.72E-85	GO:0031090//organelle membrane;GO:0015935//small ribosomal subunit;GO:0009536//plastid;GO:0031981//nuclear lumen	GO:0005488//binding;GO:0005198//structural molecule activity	GO:0010467//gene expression;GO:0022613//ribonucleoprotein complex biogenesis	gi|116779444|gb|ABK21285.1|/1.34264e-21/unknown [Picea sitchensis]
MDP0000156136	25	2	4.32	0.35	-3.625604485	3.24E-06	2.69E-05	-	-	-	gi|255558562|ref|XP_002520306.1|/9.00417e-112/ganglioside-induced differentiation-associated protein 1, 2 gdap, putative [Ricinus communis]
MDP0000192867	25	2	4.32	0.35	-3.625604485	3.24E-06	2.69E-05	-	-	-	gi|225430320|ref|XP_002285195.1|/0/PREDICTED: hypothetical protein [Vitis vinifera]
MDP0000249740	25	2	4.32	0.35	-3.625604485	3.24E-06	2.69E-05	GO:0043231//intracellular membrane-bounded organelle	GO:0050486//intramolecular transferase activity, transferring hydroxy groups	GO:0009696//salicylic acid metabolic process;GO:0042371//vitamin K biosynthetic process;GO:0009814//defense response, incompatible interaction	gi|255540923|ref|XP_002511526.1|/0/isochorismate synthase, putative [Ricinus communis]
gi|48485758|gb|CN993868.1|CN993868	25	2	4.32	0.35	-3.625604485	3.24E-06	2.69E-05	-	-	-	-
gi|71813663|gb|DR991054.1|DR991054	25	2	4.32	0.35	-3.625604485	3.24E-06	2.69E-05	-	GO:0005515//protein binding	GO:0044267//cellular protein metabolic process	gi|217073071|gb|ACJ84895.1|/3.51691e-38/unknown [Medicago truncatula]
gi|226802858|gb|GO557542.1|GO557542	25	2	4.32	0.35	-3.625604485	3.24E-06	2.68E-05	GO:0031224//intrinsic to membrane	-	-	gi|255638045|gb|ACU19337.1|/4.84532e-40/unknown [Glycine max]
gi|226813685|gb|GO569515.1|GO569515	25	2	4.32	0.35	-3.625604485	3.24E-06	2.68E-05	GO:0043231//intracellular membrane-bounded organelle	-	-	gi|224138156|ref|XP_002326532.1|/2.22871e-22/predicted protein [Populus trichocarpa]
gi|71813383|gb|DR990774.1|DR990774	25	2	4.32	0.35	-3.625604485	3.24E-06	2.68E-05	-	-	-	gi|224108437|ref|XP_002314846.1|/8.28903e-14/predicted protein [Populus trichocarpa]
MDP0000643287	25	2	4.32	0.35	-3.625604485	3.24E-06	2.68E-05	-	-	GO:0008152//metabolic process	gi|224120324|ref|XP_002318301.1|/1.05107e-130/predicted protein [Populus trichocarpa]
gi|91017904|gb|EB128322.1|EB128322	297	24	51.31	4.17	-3.621120737	5.51E-61	3.38E-59	-	-	-	-
MDP0000320366	74	6	12.78	1.04	-3.619232403	3.51E-16	9.03E-15	GO:0043234//protein complex	-	GO:0006887//exocytosis	gi|225437418|ref|XP_002271146.1|/0/PREDICTED: hypothetical protein [Vitis vinifera]
gi|50702747|gb|CO723079.1|CO723079	49	4	8.47	0.69	-3.617693703	4.31E-11	6.32E-10	-	-	-	-
MDP0000163242	387	32	66.86	5.56	-3.587986567	2.10E-78	1.44E-76	GO:0016020//membrane;GO:0009536//plastid	GO:0004702//receptor signaling protein serine/threonine kinase activity;GO:0032559;GO:0005198//structural molecule activity	GO:0006464//protein modification process	gi|255546929|ref|XP_002514522.1|/1.33993e-175/ATP binding protein, putative [Ricinus communis]
gi|46992423|gb|CN580873.1|CN580873	36	3	6.22	0.52	-3.580331052	2.13E-08	2.37E-07	GO:0043231//intracellular membrane-bounded organelle	GO:0030528//transcription regulator activity;GO:0001071//nucleic acid binding transcription factor activity;GO:0003677//DNA binding	GO:0006355//regulation of transcription, DNA-dependent;GO:0006970//response to osmotic stress;GO:0009755//hormone-mediated signaling pathway	gi|224068066|ref|XP_002302659.1|/4.04552e-13/predicted protein [Populus trichocarpa]
MDP0000202137	1627	136	281.09	23.62	-3.57295126	0	0	GO:0005576//extracellular region;GO:0031410//cytoplasmic vesicle	GO:0016788//hydrolase activity, acting on ester bonds;GO:0005488//binding	GO:0044238//primary metabolic process	gi|255549762|ref|XP_002515932.1|/2.08383e-164/zinc finger protein, putative [Ricinus communis]
MDP0000290312	24	2	4.15	0.35	-3.567684509	6.01E-06	4.76E-05	GO:0031090//organelle membrane;GO:0031224//intrinsic to membrane;GO:0044444//cytoplasmic part;GO:0043229//intracellular organelle	GO:0004175//endopeptidase activity	-	gi|224065040|ref|XP_002301641.1|/6.34465e-16/predicted protein [Populus trichocarpa]
gi|226797841|gb|GO554926.1|GO554926	24	2	4.15	0.35	-3.567684509	6.01E-06	4.76E-05	-	-	-	-
MDP0000646902	24	2	4.15	0.35	-3.567684509	6.01E-06	4.76E-05	-	-	-	gi|87162672|gb|ABD28467.1|/1.04982e-25/hypothetical protein MtrDRAFT_AC148819g4v2 [Medicago truncatula]
MDP0000675233	95	8	16.41	1.39	-3.561418451	3.51E-20	1.08E-18	GO:0031224//intrinsic to membrane;GO:0031410//cytoplasmic vesicle	-	GO:0032502//developmental process	gi|255570765|ref|XP_002526335.1|/7.06139e-126/conserved hypothetical protein [Ricinus communis]
MDP0000205440	47	4	8.12	0.69	-3.55681146	1.47E-10	2.03E-09	-	-	-	-
MDP0000622085	83	7	14.34	1.22	-3.555091971	8.77E-18	2.44E-16	GO:0031090//organelle membrane;GO:0043231//intracellular membrane-bounded organelle	GO:0005275//amine transmembrane transporter activity	GO:0015837//amine transport	gi|225451866|ref|XP_002282329.1|/8.02455e-174/PREDICTED: hypothetical protein [Vitis vinifera]
MDP0000743239	446	38	77.05	6.6	-3.545257027	3.26E-89	2.36E-87	GO:0044464//cell part	-	GO:0007047//cellular cell wall organization	gi|51507371|emb|CAH18933.1|/2.26166e-141/expansin [Pyrus communis]
MDP0000286528	352	30	60.81	5.21	-3.544953312	9.77E-71	6.47E-69	GO:0031224//intrinsic to membrane	GO:0042626//ATPase activity, coupled to transmembrane movement of substances;GO:0032559	GO:0006810//transport;GO:0009207	gi|225427157|ref|XP_002277547.1|/0/PREDICTED: similar to P-glycoprotein [Vitis vinifera]
MDP0000228658	35	3	6.05	0.52	-3.540351614	3.95E-08	4.24E-07	-	-	-	gi|224115082|ref|XP_002316935.1|/2.40104e-112/predicted protein [Populus trichocarpa]
MDP0000933146	186	16	32.13	2.78	-3.530764193	5.85E-38	2.83E-36	GO:0031410//cytoplasmic vesicle	GO:0016899//oxidoreductase activity, acting on the CH-OH group of donors, oxygen as acceptor	GO:0008152//metabolic process	gi|224066014|ref|XP_002301997.1|/0/predicted protein [Populus trichocarpa]
MDP0000288465	418	36	72.22	6.25	-3.530470325	2.09E-83	1.48E-81	-	-	GO:0009987//cellular process	gi|292668925|gb|ADE41117.1|/6.24461e-177/AP2 domain class transcription factor [Malus x domestica]
MDP0000695512	58	5	10.02	0.87	-3.525723297	1.04E-12	1.83E-11	-	GO:0004674//protein serine/threonine kinase activity;GO:0032559	GO:0006464//protein modification process;GO:0023052//signaling	gi|116265956|gb|ABJ91226.1|/0/CBL-interacting protein kinase 19 [Populus trichocarpa]
MDP0000281786	23	2	3.97	0.35	-3.50371218	1.11E-05	8.45E-05	GO:0009532//plastid stroma	GO:0016160//amylase activity;GO:0004674//protein serine/threonine kinase activity;GO:0046872//metal ion binding;GO:0000166//nucleotide binding	GO:0005982//starch metabolic process	gi|60652317|gb|AAX33231.1|/0/plastid alpha-amylase [Malus x domestica]
MDP0000248683	23	2	3.97	0.35	-3.50371218	1.11E-05	8.45E-05	GO:0005618//cell wall	GO:0003824//catalytic activity	-	gi|297733910|emb|CBI15157.3|/8.97016e-54/unnamed protein product [Vitis vinifera]
MDP0000552871	23	2	3.97	0.35	-3.50371218	1.11E-05	8.45E-05	-	GO:0035251//UDP-glucosyltransferase activity	-	gi|157734205|gb|ABV68925.1|/0/mandelonitrile glucosyltransferase UGT85A19 [Prunus dulcis]
MDP0000680183	23	2	3.97	0.35	-3.50371218	1.11E-05	8.44E-05	GO:0031090//organelle membrane;GO:0009536//plastid	GO:0016787//hydrolase activity	-	gi|224092160|ref|XP_002309488.1|/0/predicted protein [Populus trichocarpa]
MDP0000225141	34	3	5.87	0.52	-3.496776975	7.28E-08	7.57E-07	-	-	GO:0009832//plant-type cell wall biogenesis	gi|225457773|ref|XP_002278261.1|/8.28615e-44/PREDICTED: hypothetical protein [Vitis vinifera]
gi|51561491|gb|CV082588.1|CV082588	2447	217	422.75	37.69	-3.487551055	0	0	GO:0009526//plastid envelope;GO:0009532//plastid stroma;GO:0016020//membrane	-	GO:0006970//response to osmotic stress;GO:0010038//response to metal ion	gi|197312925|gb|ACH63243.1|/3.60312e-14/low-temperature inducible [Rheum australe]
MDP0000242554	743	66	128.36	11.46	-3.485516746	2.21E-145	1.87E-143	-	-	-	gi|225426580|ref|XP_002279973.1|/4.12422e-116/PREDICTED: hypothetical protein [Vitis vinifera]
MDP0000263882	89	8	15.38	1.39	-3.467898715	1.36E-18	3.94E-17	-	-	-	gi|296088355|emb|CBI36800.3|/3.37573e-79/unnamed protein product [Vitis vinifera]
MDP0000305310	78	7	13.48	1.22	-3.465867444	1.85E-16	4.84E-15	-	GO:0009975//cyclase activity;GO:0032559;GO:0019206//nucleoside kinase activity	GO:0006164//purine nucleotide biosynthetic process;GO:0009725//response to hormone stimulus;GO:0006796//phosphate metabolic process	gi|255546967|ref|XP_002514541.1|/0/uridine cytidine kinase I, putative [Ricinus communis]
gi|48282892|gb|CN896650.1|CN896650	78	7	13.48	1.22	-3.465867444	1.85E-16	4.83E-15	-	-	-	-
gi|46600750|gb|CN497183.1|CN497183	66	6	11.4	1.04	-3.454378391	4.66E-14	1.03E-12	-	-	-	-
MDP0000543088	33	3	5.7	0.52	-3.454378391	1.34E-07	1.35E-06	-	GO:0004713//protein tyrosine kinase activity	-	gi|300608164|emb|CAZ86692.1|/1.95475e-154/epoxide hydrolase 1 [Prunus persica]
MDP0000272485	363	33	62.71	5.73	-3.452088475	2.81E-71	1.89E-69	GO:0043231//intracellular membrane-bounded organelle	GO:0019829//cation-transporting ATPase activity;GO:0032559;GO:0043566//structure-specific DNA binding	GO:0031668//cellular response to extracellular stimulus;GO:0006259//DNA metabolic process;GO:0033554//cellular response to stress	gi|297738654|emb|CBI27899.3|/2.37205e-145/unnamed protein product [Vitis vinifera]
gi|48939445|gb|CO066520.2|CO066520	274	25	47.34	4.34	-3.447292758	4.14E-54	2.41E-52	-	-	-	-
gi|226857704|gb|GO577565.1|GO577565	22	2	3.8	0.35	-3.440572591	2.06E-05	0.00014867	-	-	-	-
gi|71821941|gb|DR999332.1|DR999332	22	2	3.8	0.35	-3.440572591	2.06E-05	0.000148624	-	-	-	gi|148807239|gb|ABR13329.1|/3.73157e-11/putative alcohol dehydrogenase Adh-1 [Prunus dulcis]
MDP0000387508	22	2	3.8	0.35	-3.440572591	2.06E-05	0.000148579	-	GO:0005488//binding	-	gi|255564609|ref|XP_002523299.1|/1.9518e-92/arginine/serine-rich splicing factor, putative [Ricinus communis]
gi|48736759|gb|CO067278.1|CO067278	22	2	3.8	0.35	-3.440572591	2.06E-05	0.000148533	GO:0030312//external encapsulating structure	GO:0043167//ion binding;GO:0015925	GO:0044238//primary metabolic process	gi|84579369|dbj|BAE72073.1|/5.34125e-17/pear beta-galactosidase1 [Pyrus communis]
MDP0000254554	22	2	3.8	0.35	-3.440572591	2.06E-05	0.000148488	GO:0043231//intracellular membrane-bounded organelle	GO:0005488//binding	-	gi|225429696|ref|XP_002281841.1|/1.08679e-36/PREDICTED: hypothetical protein [Vitis vinifera]
MDP0000206089	65	6	11.23	1.04	-3.432702494	8.54E-14	1.80E-12	GO:0043231//intracellular membrane-bounded organelle	GO:0015020//glucuronosyltransferase activity	GO:0009832//plant-type cell wall biogenesis;GO:0010413//glucuronoxylan metabolic process	gi|224075447|ref|XP_002304637.1|/0/predicted protein [Populus trichocarpa]
gi|48257254|gb|CN871108.1|CN871108	43	4	7.43	0.69	-3.428693944	1.69E-09	2.11E-08	-	-	-	-
gi|51292849|gb|CO902546.1|CO902546	54	5	9.33	0.87	-3.422789775	1.19E-11	1.84E-10	-	GO:0004871//signal transducer activity;GO:0016772//transferase activity, transferring phosphorus-containing groups	GO:0006351//transcription, DNA-dependent;GO:0007165//signal transduction;GO:0006796//phosphate metabolic process	gi|255583668|ref|XP_002532588.1|/4.90415e-65/two-component system sensor histidine kinase/response regulator, putative [Ricinus communis]
gi|55768902|gb|CV825787.1|CV825787	86	8	14.86	1.39	-3.418277328	8.35E-18	2.33E-16	GO:0043231//intracellular membrane-bounded organelle	-	GO:0006810//transport	gi|255571473|ref|XP_002526684.1|/1.78343e-23/Prenylated Rab acceptor protein, putative [Ricinus communis]
MDP0000152049	64	6	11.06	1.04	-3.410695952	1.56E-13	3.15E-12	GO:0043231//intracellular membrane-bounded organelle	GO:0005488//binding;GO:0016740//transferase activity	GO:0031123//RNA 3'-end processing	gi|255550972|ref|XP_002516534.1|/0/Poly(A) polymerase beta, putative [Ricinus communis]
MDP0000181572	32	3	5.53	0.52	-3.410695952	2.47E-07	2.41E-06	GO:0031224//intrinsic to membrane	-	-	gi|225452805|ref|XP_002283468.1|/7.02888e-159/PREDICTED: hypothetical protein [Vitis vinifera]
gi|226804130|gb|GO560714.1|GO560714	32	3	5.53	0.52	-3.410695952	2.47E-07	2.41E-06	GO:0016020//membrane	GO:0005215//transporter activity	GO:0006810//transport	gi|51849627|dbj|BAD42345.1|/5.44204e-24/sorbitol transporter [Malus x domestica]
MDP0000772371	64	6	11.06	1.04	-3.410695952	1.56E-13	3.15E-12	-	-	-	gi|224082103|ref|XP_002306566.1|/1.72816e-57/predicted protein [Populus trichocarpa]
MDP0000243895	64	6	11.06	1.04	-3.410695952	1.56E-13	3.14E-12	GO:0043231//intracellular membrane-bounded organelle	GO:0030528//transcription regulator activity;GO:0001071//nucleic acid binding transcription factor activity;GO:0003677//DNA binding	GO:0009642//response to light intensity;GO:0000302//response to reactive oxygen species;GO:0009743//response to carbohydrate stimulus;GO:0009408//response to heat;GO:0006351//transcription, DNA-dependent;GO:0006986//response to unfolded protein	gi|225429510|ref|XP_002278709.1|/6.72769e-120/PREDICTED: hypothetical protein [Vitis vinifera]
MDP0000636632	53	5	9.16	0.87	-3.396260292	2.18E-11	3.28E-10	GO:0043231//intracellular membrane-bounded organelle	GO:0046914//transition metal ion binding	-	gi|255540243|ref|XP_002511186.1|/4.47133e-129/conserved hypothetical protein [Ricinus communis]
MDP0000270640	53	5	9.16	0.87	-3.396260292	2.18E-11	3.28E-10	-	GO:0005515//protein binding	-	gi|255545736|ref|XP_002513928.1|/6.09523e-113/14-3-3 protein, putative [Ricinus communis]
MDP0000861708	106	10	18.31	1.74	-3.39547258	1.54E-21	4.92E-20	-	-	-	gi|255537769|ref|XP_002509951.1|/1.23561e-63/DNA binding protein, putative [Ricinus communis]
MDP0000311522	42	4	7.26	0.69	-3.395301281	3.09E-09	3.76E-08	GO:0043231//intracellular membrane-bounded organelle	GO:0030528//transcription regulator activity;GO:0001071//nucleic acid binding transcription factor activity;GO:0003677//DNA binding	GO:0006355//regulation of transcription, DNA-dependent;GO:0006970//response to osmotic stress;GO:0009755//hormone-mediated signaling pathway	gi|224068066|ref|XP_002302659.1|/9.97266e-70/predicted protein [Populus trichocarpa]
gi|226812868|gb|GO565052.1|GO565052	42	4	7.26	0.69	-3.395301281	3.09E-09	3.76E-08	GO:0005576//extracellular region	GO:0046914//transition metal ion binding;GO:0004871//signal transducer activity;GO:0016209//antioxidant activity;GO:0016623	GO:0008152//metabolic process	gi|196122010|gb|ACG69479.1|/8.20941e-50/germin-like protein 3 [Glycine max]
gi|48489189|gb|CN997299.1|CN997299	63	6	10.88	1.04	-3.387023123	2.86E-13	5.43E-12	-	-	-	-
gi|48383290|gb|CN910789.1|CN910789	470	45	81.2	7.82	-3.376239215	4.43E-90	3.22E-88	-	-	-	gi|148807205|gb|ABR13312.1|/1.32608e-22/putative wound-induced protein [Prunus dulcis]
MDP0000760282	21	2	3.63	0.35	-3.374542721	3.79E-05	0.000259642	-	GO:0016301//kinase activity	-	gi|255575908|ref|XP_002528851.1|/0/serine-threonine protein kinase, plant-type, putative [Ricinus communis]
MDP0000315733	21	2	3.63	0.35	-3.374542721	3.79E-05	0.000259567	-	-	-	-
MDP0000130706	21	2	3.63	0.35	-3.374542721	3.79E-05	0.000259491	-	-	-	gi|225454720|ref|XP_002270776.1|/0/PREDICTED: hypothetical protein [Vitis vinifera]
MDP0000158665	52	5	8.98	0.87	-3.367628139	3.98E-11	5.85E-10	-	-	-	gi|18423922|ref|NP_568845.1|/2.28848e-27/unknown protein [Arabidopsis thaliana]
gi|116980026|gb|EG631229.1|EG631229	31	3	5.36	0.52	-3.365649472	4.52E-07	4.26E-06	-	-	-	gi|225465959|ref|XP_002269519.1|/8.13383e-108/PREDICTED: hypothetical protein [Vitis vinifera]
MDP0000785391	31	3	5.36	0.52	-3.365649472	4.52E-07	4.26E-06	-	-	-	gi|224143848|ref|XP_002325095.1|/1.71973e-31/predicted protein [Populus trichocarpa]
MDP0000258197	41	4	7.08	0.69	-3.359081093	5.65E-09	6.65E-08	GO:0016020//membrane	GO:0046873//metal ion transmembrane transporter activity;GO:0019829//cation-transporting ATPase activity;GO:0005515//protein binding;GO:0000166//nucleotide binding	GO:0051707//response to other organism;GO:0006816//calcium ion transport;GO:0048513//organ development;GO:0003006//developmental process involved in reproduction;GO:0044281//small molecule metabolic process;GO:0044237//cellular metabolic process	gi|255554448|ref|XP_002518263.1|/4.54268e-70/cation-transporting atpase plant, putative [Ricinus communis]
gi|226810512|gb|GO567387.1|GO567387	72	7	12.44	1.22	-3.350033433	6.93E-15	1.66E-13	GO:0030312//external encapsulating structure;GO:0000275//mitochondrial proton-transporting ATP synthase complex, catalytic core F(1);GO:0031981//nuclear lumen;GO:0009536//plastid	GO:0015078//hydrogen ion transmembrane transporter activity;GO:0046914//transition metal ion binding;GO:0019829//cation-transporting ATPase activity;GO:0032559	GO:0006818//hydrogen transport;GO:0006754//ATP biosynthetic process	gi|255581367|ref|XP_002531492.1|/8.04664e-29/ATP synthase f1, gamma subunit, putative [Ricinus communis]
MDP0000786621	492	48	85	8.34	-3.349343552	1.50E-93	1.13E-91	GO:0043231//intracellular membrane-bounded organelle	GO:0004871//signal transducer activity;GO:0004673//protein histidine kinase activity;GO:0032559	GO:0006468//protein phosphorylation;GO:0007165//signal transduction	gi|224106976|ref|XP_002314330.1|/0/predicted protein [Populus trichocarpa]
MDP0000191786	51	5	8.81	0.87	-3.340054713	7.27E-11	1.04E-09	-	-	-	gi|224118134|ref|XP_002331567.1|/1.98175e-68/predicted protein [Populus trichocarpa]
MDP0000489408	81	8	13.99	1.39	-3.331239174	1.69E-16	4.44E-15	GO:0043231//intracellular membrane-bounded organelle	GO:0008194//UDP-glycosyltransferase activity	GO:0010413//glucuronoxylan metabolic process;GO:0048827//phyllome development;GO:0003002//regionalization;GO:0000003//reproduction;GO:0042545//cell wall modification	gi|225430862|ref|XP_002269182.1|/9.82289e-145/PREDICTED: hypothetical protein [Vitis vinifera]
gi|226790144|gb|GO547556.1|GO547556	111	11	19.18	1.91	-3.327958177	4.22E-22	1.39E-20	GO:0044444//cytoplasmic part;GO:0016020//membrane	GO:0016763//transferase activity, transferring pentosyl groups;GO:0015103//inorganic anion transmembrane transporter activity	GO:0043096//purine base salvage	gi|224089276|ref|XP_002308672.1|/3.74452e-67/predicted protein [Populus trichocarpa]
MDP0000148340	111	11	19.18	1.91	-3.327958177	4.22E-22	1.39E-20	-	-	-	gi|296083270|emb|CBI22906.3|/0/unnamed protein product [Vitis vinifera]
gi|48381441|gb|CN908940.1|CN908940	1042	104	180.02	18.06	-3.317287399	1.81E-194	1.64E-192	-	-	-	-
gi|91016995|gb|EB127413.1|EB127413	30	3	5.18	0.52	-3.31636857	8.27E-07	7.53E-06	-	-	-	-
MDP0000210510	80	8	13.82	1.39	-3.313600828	3.08E-16	7.95E-15	GO:0031410//cytoplasmic vesicle	-	-	gi|224103959|ref|XP_002313261.1|/1.68317e-157/predicted protein [Populus trichocarpa]
MDP0000507230	50	5	8.64	0.87	-3.311944006	1.33E-10	1.84E-09	GO:0031410//cytoplasmic vesicle	GO:0016491//oxidoreductase activity;GO:0000166//nucleotide binding	GO:0008152//metabolic process	gi|225462606|ref|XP_002272000.1|/0/PREDICTED: hypothetical protein [Vitis vinifera]
MDP0000275412	50	5	8.64	0.87	-3.311944006	1.33E-10	1.84E-09	GO:0030312//external encapsulating structure;GO:0031967;GO:0031981//nuclear lumen;GO:0009536//plastid;GO:0031090//organelle membrane;GO:0005576//extracellular region	GO:0046914//transition metal ion binding;GO:0000166//nucleotide binding;GO:0008943//glyceraldehyde-3-phosphate dehydrogenase activity	GO:0006007//glucose catabolic process;GO:0006952//defense response;GO:0010038//response to metal ion;GO:0000302//response to reactive oxygen species;GO:0006970//response to osmotic stress;GO:0034285;GO:0009791//post-embryonic development;GO:0048608//reproductive structure development	gi|211906518|gb|ACJ11752.1|/2.92747e-163/glyceraldehyde-3-phosphate dehydrogenase C subunit [Gossypium hirsutum]
MDP0000374881	438	44	75.67	7.64	-3.308076902	1.60E-82	1.13E-80	-	GO:0005488//binding;GO:0019787//small conjugating protein ligase activity	GO:0032446//protein modification by small protein conjugation	gi|296086547|emb|CBI32136.3|/0/unnamed protein product [Vitis vinifera]
gi|54620922|gb|CV628058.1|CV628058	20	2	3.46	0.35	-3.305345211	6.96E-05	0.000453413	GO:0031090//organelle membrane;GO:0033176;GO:0009526//plastid envelope	GO:0019829//cation-transporting ATPase activity;GO:0015078//hydrogen ion transmembrane transporter activity;GO:0032559	GO:0015988//energy coupled proton transport, against electrochemical gradient;GO:0009757//hexose mediated signaling;GO:0010038//response to metal ion;GO:0015986//ATP synthesis coupled proton transport	gi|224105123|ref|XP_002313695.1|/1.75842e-42/predicted protein [Populus trichocarpa]
MDP0000251551	20	2	3.46	0.35	-3.305345211	6.96E-05	0.000453288	-	GO:0016831//carboxy-lyase activity	GO:0006596//polyamine biosynthetic process	gi|225432472|ref|XP_002277316.1|/2.54848e-140/PREDICTED: hypothetical protein [Vitis vinifera]
MDP0000298194	20	2	3.46	0.35	-3.305345211	6.96E-05	0.000453163	GO:0043231//intracellular membrane-bounded organelle	GO:0046914//transition metal ion binding;GO:0042802//identical protein binding;GO:0046983//protein dimerization activity	GO:0010074//maintenance of meristem identity;GO:0010015//root morphogenesis;GO:0003006//developmental process involved in reproduction;GO:0010467//gene expression;GO:0046739//spread of virus in host	gi|255581794|ref|XP_002531698.1|/0/protein binding protein, putative [Ricinus communis]
MDP0000165990	20	2	3.46	0.35	-3.305345211	6.96E-05	0.000453037	-	-	-	gi|86438845|emb|CAJ44362.1|/0/hypothetical protein Md49N23.020 [Malus x domestica]
MDP0000664744	20	2	3.46	0.35	-3.305345211	6.96E-05	0.000452912	-	-	-	gi|224058561|ref|XP_002299545.1|/4.00892e-17/predicted protein [Populus trichocarpa]
MDP0000154794	20	2	3.46	0.35	-3.305345211	6.96E-05	0.000452787	GO:0031410//cytoplasmic vesicle	-	-	gi|225436279|ref|XP_002269369.1|/2.86476e-131/PREDICTED: hypothetical protein [Vitis vinifera]
gi|46611830|gb|CN492805.1|CN492805	119	12	20.56	2.08	-3.305184831	1.90E-23	6.57E-22	-	-	-	-
MDP0000603546	286	29	49.41	5.04	-3.293307417	3.11E-54	1.82E-52	-	-	GO:0008152//metabolic process	gi|225426580|ref|XP_002279973.1|/1.28104e-116/PREDICTED: hypothetical protein [Vitis vinifera]
MDP0000157957	59	6	10.19	1.04	-3.292498618	3.16E-12	5.24E-11	-	GO:0046872//metal ion binding	-	gi|307136477|gb|ADN34278.1|/2.27392e-54/zinc finger protein [Cucumis melo subsp. melo]
MDP0000143970	226	23	39.04	4	-3.286881148	4.13E-43	2.17E-41	-	-	-	gi|225430091|ref|XP_002281873.1|/2.12062e-140/PREDICTED: hypothetical protein [Vitis vinifera]
MDP0000151161	618	63	106.77	10.94	-3.286821695	4.42E-115	3.51E-113	-	GO:0016788//hydrolase activity, acting on ester bonds;GO:0016747//transferase activity, transferring acyl groups other than amino-acyl groups	GO:0000003//reproduction	gi|255539016|ref|XP_002510573.1|/2.59662e-119/zinc finger protein, putative [Ricinus communis]
MDP0000302297	255	26	44.05	4.52	-3.284747341	2.05E-48	1.13E-46	GO:0031224//intrinsic to membrane;GO:0032991//macromolecular complex	GO:0004674//protein serine/threonine kinase activity;GO:0005102//receptor binding;GO:0032559	GO:0006468//protein phosphorylation;GO:0006996//organelle organization;GO:0043401//steroid hormone mediated signaling pathway;GO:0009555//pollen development;GO:0003006//developmental process involved in reproduction	gi|302398749|gb|ADL36669.1|/0/COL domain class transcription factor [Malus x domestica]
MDP0000491894	78	8	13.48	1.39	-3.277663708	1.02E-15	2.57E-14	-	GO:0005488//binding	-	gi|225424566|ref|XP_002282072.1|/2.0412e-131/PREDICTED: hypothetical protein [Vitis vinifera]
MDP0000281391	78	8	13.48	1.39	-3.277663708	1.02E-15	2.56E-14	-	GO:0016853//isomerase activity	GO:0009987//cellular process;GO:0006952//defense response;GO:0051707//response to other organism;GO:0009058//biosynthetic process	gi|260594179|gb|ACX46384.1|/3.14169e-101/isochorismate synthase [Populus tremuloides]
MDP0000277292	116	12	20.04	2.08	-3.268227075	1.14E-22	3.84E-21	-	GO:0035251//UDP-glucosyltransferase activity	-	gi|225457761|ref|XP_002278157.1|/0/PREDICTED: hypothetical protein [Vitis vinifera]
MDP0000142174	310	32	53.56	5.56	-3.267999173	3.04E-58	1.83E-56	-	GO:0004553//hydrolase activity, hydrolyzing O-glycosyl compounds	GO:0006026	gi|222139390|gb|ACM45714.1|/0/class II chitinase [Pyrus pyrifolia]
MDP0000439832	163	17	28.16	2.95	-3.254860474	3.36E-31	1.43E-29	-	GO:0003824//catalytic activity	GO:0008152//metabolic process	gi|255585701|ref|XP_002533534.1|/1.14861e-137/oxidoreductase, putative [Ricinus communis]
gi|46605772|gb|CN490448.1|CN490448	746	78	128.88	13.55	-3.249663642	3.81E-137	3.13E-135	-	GO:0043021//ribonucleoprotein binding;GO:0008135//translation factor activity, nucleic acid binding	GO:0006448//regulation of translational elongation;GO:0006449//regulation of translational termination;GO:0018205//peptidyl-lysine modification	gi|225457331|ref|XP_002284583.1|/5.19901e-26/PREDICTED: hypothetical protein [Vitis vinifera]
MDP0000303735	85	9	14.68	1.56	-3.234234034	8.14E-17	2.17E-15	GO:0043231//intracellular membrane-bounded organelle	GO:0004674//protein serine/threonine kinase activity;GO:0032559	GO:0006464//protein modification process;GO:0023052//signaling	gi|116265922|gb|ABJ91209.1|/0/CBL-interacting protein kinase 1 [Populus trichocarpa]
gi|46608173|gb|CN491420.1|CN491420	1068	113	184.51	19.63	-3.232566931	1.28E-194	1.17E-192	-	-	-	-
MDP0000265388	19	2	3.28	0.35	-3.228268988	0.000127212	0.000773704	GO:0009536//plastid	GO:0016628//oxidoreductase activity, acting on the CH-CH group of donors, NAD or NADP as acceptor	GO:0009089//lysine biosynthetic process via diaminopimelate	gi|255585299|ref|XP_002533348.1|/2.61878e-107/dihydrodipicolinate reductase, putative [Ricinus communis]
MDP0000261503	19	2	3.28	0.35	-3.228268988	0.000127212	0.000773504	GO:0009532//plastid stroma	GO:0016160//amylase activity;GO:0046872//metal ion binding	GO:0005982//starch metabolic process	gi|296082216|emb|CBI21221.3|/0/unnamed protein product [Vitis vinifera]
MDP0000215662	19	2	3.28	0.35	-3.228268988	0.000127212	0.000773305	GO:0034357;GO:0009528//plastid inner membrane	GO:0051536//iron-sulfur cluster binding;GO:0046914//transition metal ion binding;GO:0016703	GO:0006779//porphyrin biosynthetic process	gi|255545394|ref|XP_002513757.1|/0/chlorophyll synthase, putative [Ricinus communis]
gi|53858522|gb|CV524848.1|CV524848	19	2	3.28	0.35	-3.228268988	0.000127212	0.000773105	-	-	-	gi|3860249|gb|AAC73017.1|/1.38641e-43/expressed protein [Arabidopsis thaliana]
MDP0000301184	19	2	3.28	0.35	-3.228268988	0.000127212	0.000772906	GO:0031224//intrinsic to membrane;GO:0031410//cytoplasmic vesicle	GO:0016759//cellulose synthase activity	GO:0045229//external encapsulating structure organization;GO:0009250//glucan biosynthetic process;GO:0051234//establishment of localization	gi|225447504|ref|XP_002265343.1|/1.89179e-62/PREDICTED: hypothetical protein isoform 2 [Vitis vinifera]
MDP0000156620	19	2	3.28	0.35	-3.228268988	0.000127212	0.000772707	-	-	-	gi|225446869|ref|XP_002283859.1|/1.2514e-113/PREDICTED: hypothetical protein [Vitis vinifera]
MDP0000120176	19	2	3.28	0.35	-3.228268988	0.000127212	0.000772508	-	-	-	gi|302143188|emb|CBI20483.3|/2.54273e-175/unnamed protein product [Vitis vinifera]
gi|55857834|gb|CV882626.1|CV882626	19	2	3.28	0.35	-3.228268988	0.000127212	0.000772309	-	-	-	-
MDP0000813267	75	8	12.96	1.39	-3.22090893	6.04E-15	1.45E-13	-	-	-	gi|297745181|emb|CBI39173.3|/1.62478e-107/unnamed protein product [Vitis vinifera]
gi|116980085|gb|EG631252.1|EG631252	28	3	4.84	0.52	-3.218423519	2.74E-06	2.30E-05	-	GO:0008194//UDP-glycosyltransferase activity;GO:0016758//transferase activity, transferring hexosyl groups	-	gi|225441890|ref|XP_002284381.1|/9.8609e-161/PREDICTED: hypothetical protein [Vitis vinifera]
MDP0000262998	56	6	9.67	1.04	-3.216932361	1.88E-11	2.85E-10	-	GO:0043169//cation binding	-	gi|302398755|gb|ADL36672.1|/2.32268e-20/COL domain class transcription factor [Malus x domestica]
gi|226795778|gb|GO550106.1|GO550106	37	4	6.39	0.69	-3.211147664	6.20E-08	6.51E-07	-	GO:0004674//protein serine/threonine kinase activity;GO:0032559	GO:0006464//protein modification process;GO:0032501//multicellular organismal process;GO:0006972//hyperosmotic response;GO:0009926//auxin polar transport;GO:0023052//signaling	gi|118488669|gb|ABK96146.1|/3.03593e-32/unknown [Populus trichocarpa]
MDP0000534460	278	30	48.03	5.21	-3.204580531	1.85E-51	1.05E-49	GO:0044464//cell part	GO:0016791//phosphatase activity	-	gi|225423595|ref|XP_002273965.1|/8.04559e-128/PREDICTED: similar to Os06g0665100 isoform 2 [Vitis vinifera]
gi|226790045|gb|GO546182.1|GO546182	74	8	12.78	1.39	-3.200731048	1.09E-14	2.58E-13	-	-	-	gi|224093214|ref|XP_002309836.1|/9.99984e-20/predicted protein [Populus trichocarpa]
MDP0000298903	942	102	162.74	17.72	-3.199118387	3.27E-170	2.89E-168	-	GO:0016829//lyase activity	-	gi|225467522|ref|XP_002270176.1|/9.20826e-164/PREDICTED: hypothetical protein [Vitis vinifera]
gi|226811014|gb|GO566560.1|GO566560	129	14	22.29	2.43	-3.197368398	1.35E-24	4.85E-23	-	-	-	gi|225447665|ref|XP_002275507.1|/4.17734e-21/PREDICTED: hypothetical protein [Vitis vinifera]
MDP0000835812	349	38	60.29	6.6	-3.1913808	5.77E-64	3.64E-62	GO:0016020//membrane	-	GO:0000302//response to reactive oxygen species;GO:0010038//response to metal ion	gi|224070855|ref|XP_002303266.1|/2.48028e-162/predicted protein [Populus trichocarpa]
gi|149780291|gb|ES790068.1|ES790068	55	6	9.5	1.04	-3.191343985	3.40E-11	5.04E-10	GO:0031981//nuclear lumen;GO:0009536//plastid;GO:0042579//microbody;GO:0031090//organelle membrane	GO:0016408	GO:0009694//jasmonic acid metabolic process;GO:0009062//fatty acid catabolic process;GO:0009657//plastid organization;GO:0009738//abscisic acid mediated signaling pathway;GO:0006950//response to stress	gi|224064818|ref|XP_002301570.1|/0/predicted protein [Populus trichocarpa]
MDP0000315398	92	10	15.89	1.74	-3.190959913	6.51E-18	1.82E-16	-	GO:0017111//nucleoside-triphosphatase activity	GO:0006950//response to stress	gi|224081336|ref|XP_002306375.1|/2.57215e-143/predicted protein [Populus trichocarpa]
MDP0000296959	73	8	12.61	1.39	-3.181411488	1.97E-14	4.57E-13	GO:0043231//intracellular membrane-bounded organelle	GO:0032561;GO:0003824//catalytic activity	GO:0035556//intracellular signal transduction;GO:0006810//transport	gi|225456134|ref|XP_002278278.1|/1.07149e-154/PREDICTED: hypothetical protein [Vitis vinifera]
gi|51570949|gb|CV091610.1|CV091610	245	27	42.33	4.69	-3.174020661	3.88E-45	2.10E-43	GO:0005618//cell wall	GO:0016772//transferase activity, transferring phosphorus-containing groups	GO:0006796//phosphate metabolic process	gi|255540259|ref|XP_002511194.1|/4.00064e-32/AMP-activated protein kinase, gamma regulatory subunit, putative [Ricinus communis]
gi|226803703|gb|GO560941.1|GO560941	36	4	6.22	0.69	-3.172246313	1.12E-07	1.14E-06	-	GO:0032559;GO:0042623//ATPase activity, coupled	-	gi|255545124|ref|XP_002513623.1|/2.2131e-24/ATP binding protein, putative [Ricinus communis]
gi|226793123|gb|GO548115.1|GO548115	54	6	9.33	1.04	-3.165293553	6.15E-11	8.85E-10	-	-	-	gi|255639167|gb|ACU19883.1|/8.20067e-21/unknown [Glycine max]
MDP0000232042	27	3	4.66	0.52	-3.163746427	4.98E-06	4.00E-05	-	-	-	gi|224091437|ref|XP_002309251.1|/5.04234e-123/predicted protein [Populus trichocarpa]
MDP0000231408	90	10	15.55	1.74	-3.159755369	2.11E-17	5.79E-16	GO:0005622//intracellular	GO:0003677//DNA binding	-	gi|225440618|ref|XP_002273960.1|/6.41047e-59/PREDICTED: hypothetical protein [Vitis vinifera]
gi|226795228|gb|GO550085.1|GO550085	350	39	60.47	6.77	-3.15899184	1.60E-63	1.01E-61	-	-	-	-
MDP0000140238	45	5	7.77	0.87	-3.158827293	2.60E-09	3.19E-08	GO:0043231//intracellular membrane-bounded organelle	GO:0005488//binding	-	gi|224074996|ref|XP_002304510.1|/5.07389e-52/predicted protein [Populus trichocarpa]
MDP0000124578	45	5	7.77	0.87	-3.158827293	2.60E-09	3.19E-08	-	-	-	gi|255582315|ref|XP_002531948.1|/4.05804e-77/conserved hypothetical protein [Ricinus communis]
MDP0000265859	45	5	7.77	0.87	-3.158827293	2.60E-09	3.19E-08	GO:0030529//ribonucleoprotein complex	GO:0016787//hydrolase activity;GO:0005198//structural molecule activity	GO:0010467//gene expression	gi|255575867|ref|XP_002528831.1|/6.49032e-54/protein phosphatase 2c, putative [Ricinus communis]
gi|48414820|gb|CN942007.1|CN942007	179	20	30.92	3.47	-3.155532751	3.48E-33	1.53E-31	-	-	-	gi|296081966|emb|CBI20971.3|/5.88752e-32/unnamed protein product [Vitis vinifera]
gi|48941212|gb|CO069383.2|CO069383	268	30	46.3	5.21	-3.151656916	6.57E-49	3.64E-47	-	-	-	-
MDP0000923305	98	11	16.93	1.91	-3.14793743	9.35E-19	2.73E-17	-	GO:0016628//oxidoreductase activity, acting on the CH-CH group of donors, NAD or NADP as acceptor;GO:0016772//transferase activity, transferring phosphorus-containing groups	GO:0023052//signaling;GO:0006796//phosphate metabolic process	gi|255569060|ref|XP_002525499.1|/0/serine-threonine protein kinase, plant-type, putative [Ricinus communis]
gi|226803004|gb|GO558080.1|GO558080	106	12	18.31	2.08	-3.137976358	4.15E-20	1.27E-18	-	-	-	-
MDP0000266908	35	4	6.05	0.69	-3.132266875	2.03E-07	2.00E-06	-	-	-	gi|302399031|gb|ADL36810.1|/0/NAC domain class transcription factor [Malus x domestica]
MDP0000168968	35	4	6.05	0.69	-3.132266875	2.03E-07	1.99E-06	-	GO:0017111//nucleoside-triphosphatase activity;GO:0000166//nucleotide binding	-	gi|255545124|ref|XP_002513623.1|/0/ATP binding protein, putative [Ricinus communis]
MDP0000266550	35	4	6.05	0.69	-3.132266875	2.03E-07	1.99E-06	-	-	GO:0009987//cellular process	gi|225425426|ref|XP_002271582.1|/0/PREDICTED: hypothetical protein [Vitis vinifera]
MDP0000320062	88	10	15.2	1.74	-3.126912112	6.84E-17	1.84E-15	GO:0031966//mitochondrial membrane	GO:0005488//binding;GO:0004871//signal transducer activity;GO:0005244//voltage-gated ion channel activity	GO:0043269//regulation of ion transport	gi|225429234|ref|XP_002264051.1|/6.466e-110/PREDICTED: hypothetical protein [Vitis vinifera]
MDP0000188581	271	31	46.82	5.38	-3.121446857	5.54E-49	3.08E-47	GO:0016020//membrane	GO:0000257//nitrilase activity	-	gi|225464870|ref|XP_002272837.1|/2.67165e-155/PREDICTED: similar to Bifunctional nitrilase/nitrile hydratase NIT4B [Vitis vinifera]
gi|50887137|gb|CO751883.1|CO751883	778	89	134.41	15.46	-3.120028253	1.41E-137	1.17E-135	GO:0043231//intracellular membrane-bounded organelle	GO:0046914//transition metal ion binding;GO:0003676//nucleic acid binding	-	gi|302398961|gb|ADL36775.1|/3.24918e-16/MYBR domain class transcription factor [Malus x domestica]
gi|46599575|gb|CN496692.1|CN496692	96	11	16.59	1.91	-3.118669343	3.02E-18	8.57E-17	-	-	-	-
gi|46423325|gb|CN444061.1|CN444061	26	3	4.49	0.52	-3.110131917	9.00E-06	6.95E-05	-	GO:0005488//binding;GO:0016740//transferase activity	-	gi|225437288|ref|XP_002262842.1|/2.83037e-13/PREDICTED: hypothetical protein [Vitis vinifera]
gi|54622657|gb|CV629793.1|CV629793	26	3	4.49	0.52	-3.110131917	9.00E-06	6.94E-05	-	-	-	-
MDP0000260935	26	3	4.49	0.52	-3.110131917	9.00E-06	6.94E-05	GO:0031224//intrinsic to membrane;GO:0043231//intracellular membrane-bounded organelle	GO:0042626//ATPase activity, coupled to transmembrane movement of substances;GO:0032559	GO:0006810//transport;GO:0009207	gi|255546622|ref|XP_002514370.1|/0/peroxisomal membrane protein, putative [Ricinus communis]
MDP0000127416	26	3	4.49	0.52	-3.110131917	9.00E-06	6.94E-05	GO:0016020//membrane;GO:0071944//cell periphery	GO:0016301//kinase activity	GO:0051704;GO:0006468//protein phosphorylation	gi|296082193|emb|CBI21198.3|/4.13336e-30/unnamed protein product [Vitis vinifera]
MDP0000864240	26	3	4.49	0.52	-3.110131917	9.00E-06	6.94E-05	-	-	-	gi|224088388|ref|XP_002308436.1|/9.30718e-30/predicted protein [Populus trichocarpa]
MDP0000201083	26	3	4.49	0.52	-3.110131917	9.00E-06	6.94E-05	GO:0009536//plastid	GO:0016742//hydroxymethyl-, formyl- and related transferase activity;GO:0048037//cofactor binding	GO:0009069//serine family amino acid metabolic process;GO:0006730//one-carbon metabolic process	gi|225429452|ref|XP_002277146.1|/0/PREDICTED: similar to plastid serine hydroxymethyltransferase [Vitis vinifera]
MDP0000392632	95	11	16.41	1.91	-3.102930695	5.41E-18	1.52E-16	-	-	-	gi|255545406|ref|XP_002513763.1|/3.30634e-46/conserved hypothetical protein [Ricinus communis]
gi|51571035|gb|CV091696.1|CV091696	344	40	59.43	6.95	-3.096106498	2.58E-61	1.59E-59	GO:0030312//external encapsulating structure;GO:0031967;GO:0031981//nuclear lumen;GO:0009536//plastid;GO:0031090//organelle membrane;GO:0005576//extracellular region	GO:0016832//aldehyde-lyase activity;GO:0046914//transition metal ion binding	GO:0006007//glucose catabolic process;GO:0010038//response to metal ion;GO:0006970//response to osmotic stress	gi|15227981|ref|NP_181187.1|/3.1852e-26/fructose-bisphosphate aldolase, putative [Arabidopsis thaliana]
gi|226800141|gb|GO556032.1|GO556032	146	17	25.22	2.95	-3.095781416	7.34E-27	2.82E-25	-	-	-	gi|225438529|ref|XP_002279389.1|/2.61548e-27/PREDICTED: hypothetical protein [Vitis vinifera]
MDP0000153306	171	20	29.54	3.47	-3.089662258	3.71E-31	1.57E-29	-	GO:0017016//Ras GTPase binding;GO:0046914//transition metal ion binding	-	gi|225463891|ref|XP_002264093.1|/0/PREDICTED: hypothetical protein [Vitis vinifera]
gi|226795633|gb|GO550731.1|GO550731	60	7	10.37	1.22	-3.087462841	8.55E-12	1.34E-10	-	GO:0003824//catalytic activity;GO:0046914//transition metal ion binding	GO:0008152//metabolic process;GO:0009628//response to abiotic stimulus	gi|255636356|gb|ACU18517.1|/6.50552e-32/unknown [Glycine max]
MDP0000241245	60	7	10.37	1.22	-3.087462841	8.55E-12	1.34E-10	-	-	-	gi|224129520|ref|XP_002328737.1|/3.84953e-17/predicted protein [Populus trichocarpa]
gi|51864161|gb|CV128642.1|CV128642	51	6	8.81	1.04	-3.082558491	3.58E-10	4.77E-09	-	GO:0004672//protein kinase activity;GO:0032559	GO:0006464//protein modification process	gi|255536831|ref|XP_002509482.1|/2.58969e-39/Serine/threonine-protein kinase PBS1, putative [Ricinus communis]
MDP0000212172	187	22	32.31	3.82	-3.080336207	7.52E-34	3.37E-32	GO:0043234//protein complex;GO:0044464//cell part	GO:0035251//UDP-glucosyltransferase activity	GO:0006074	gi|255540397|ref|XP_002511263.1|/0/transferase, transferring glycosyl groups, putative [Ricinus communis]
MDP0000268228	85	10	14.68	1.74	-3.076692757	3.95E-16	1.01E-14	GO:0043232	-	GO:0006897//endocytosis	gi|225439141|ref|XP_002271601.1|/4.69057e-139/PREDICTED: hypothetical protein [Vitis vinifera]
gi|54620209|gb|CV627345.1|CV627345	76	9	13.13	1.56	-3.073248982	1.61E-14	3.77E-13	-	-	-	-
gi|119021485|gb|EH090797.1|EH090797	76	9	13.13	1.56	-3.073248982	1.61E-14	3.76E-13	-	GO:0046872//metal ion binding;GO:0016491//oxidoreductase activity	GO:0008299//isoprenoid biosynthetic process	gi|255580537|ref|XP_002531093.1|/3.8175e-16/cytochrome P450, putative [Ricinus communis]
gi|46423909|gb|CN444645.1|CN444645	127	15	21.94	2.61	-3.071441814	2.10E-23	7.23E-22	-	-	-	-
MDP0000452772	439	52	75.84	9.03	-3.070161071	3.68E-77	2.52E-75	-	-	-	gi|297737647|emb|CBI26848.3|/2.30482e-83/unnamed protein product [Vitis vinifera]
MDP0000655623	219	26	37.84	4.52	-3.065517411	3.12E-39	1.54E-37	-	-	-	gi|225435840|ref|XP_002283807.1|/1.8705e-19/PREDICTED: hypothetical protein [Vitis vinifera]
MDP0000237964	75	9	12.96	1.56	-3.054447784	2.88E-14	6.57E-13	GO:0005576//extracellular region	GO:0046914//transition metal ion binding;GO:0016682//oxidoreductase activity, acting on diphenols and related substances as donors, oxygen as acceptor	GO:0009808//lignin metabolic process	gi|296086210|emb|CBI31651.3|/0/unnamed protein product [Vitis vinifera]
gi|226804089|gb|GO560700.1|GO560700	25	3	4.32	0.52	-3.054447784	1.62E-05	0.000119092	-	-	-	-
gi|91041063|gb|EB151481.1|EB151481	100	12	17.28	2.08	-3.054447784	1.37E-18	3.98E-17	-	-	-	gi|302398947|gb|ADL36768.1|/1.30357e-30/MYB domain class transcription factor [Malus x domestica]
MDP0000183142	283	34	48.89	5.91	-3.04830937	5.49E-50	3.10E-48	-	GO:0016301//kinase activity	-	gi|225432806|ref|XP_002279386.1|/0/PREDICTED: hypothetical protein [Vitis vinifera]
MDP0000270365	83	10	14.34	1.74	-3.042885813	1.26E-15	3.16E-14	-	GO:0005488//binding	-	gi|255580955|ref|XP_002531296.1|/3.2208e-116/Light-inducible protein CPRF-2, putative [Ricinus communis]
gi|226812482|gb|GO566750.1|GO566750	91	11	15.72	1.91	-3.040956674	5.55E-17	1.50E-15	GO:0043231//intracellular membrane-bounded organelle	GO:0004551//nucleotide diphosphatase activity	-	gi|255581321|ref|XP_002531471.1|/2.13021e-14/mutt domain protein, putative [Ricinus communis]
MDP0000295912	380	46	65.65	7.99	-3.038527603	2.38E-66	1.53E-64	GO:0031224//intrinsic to membrane	GO:0015377//cation:chloride symporter activity	GO:0015698//inorganic anion transport;GO:0030001//metal ion transport	gi|225444007|ref|XP_002274799.1|/0/PREDICTED: similar to cation chloride cotransporter [Vitis vinifera]
MDP0000130320	74	9	12.78	1.56	-3.034269902	5.15E-14	1.12E-12	-	-	-	gi|147819081|emb|CAN65350.1|/1.59428e-72/hypothetical protein VITISV_000640 [Vitis vinifera]
MDP0000268590	49	6	8.47	1.04	-3.025778441	1.15E-09	1.47E-08	-	GO:0003676//nucleic acid binding;GO:0005515//protein binding	-	gi|225465365|ref|XP_002273287.1|/0/PREDICTED: hypothetical protein [Vitis vinifera]
gi|226813163|gb|GO568871.1|GO568871	49	6	8.47	1.04	-3.025778441	1.15E-09	1.46E-08	-	GO:0003824//catalytic activity	-	gi|255639370|gb|ACU19981.1|/5.9451e-26/unknown [Glycine max]
MDP0000351321	106	13	18.31	2.26	-3.018237113	1.93E-19	5.76E-18	GO:0043231//intracellular membrane-bounded organelle	GO:0005488//binding;GO:0000175//3'-5'-exoribonuclease activity	-	gi|255641330|gb|ACU20942.1|/1.73402e-64/unknown [Glycine max]
gi|226756967|gb|GO514564.1|GO514564	81	10	13.99	1.74	-3.007236751	4.02E-15	9.77E-14	GO:0043231//intracellular membrane-bounded organelle;GO:0044444//cytoplasmic part	-	-	gi|296083998|emb|CBI24386.3|/2.15563e-10/unnamed protein product [Vitis vinifera]
MDP0000652898	32	4	5.53	0.69	-3.002611213	1.17E-06	1.04E-05	-	GO:0046914//transition metal ion binding	-	gi|225441795|ref|XP_002283838.1|/4.06145e-124/PREDICTED: hypothetical protein isoform 1 [Vitis vinifera]
gi|226814858|gb|GO569678.1|GO569678	32	4	5.53	0.69	-3.002611213	1.17E-06	1.04E-05	GO:0031410//cytoplasmic vesicle	-	-	gi|224121264|ref|XP_002330784.1|/3.03262e-13/predicted protein [Populus trichocarpa]
gi|51564927|gb|CV085578.1|CV085578	24	3	4.15	0.52	-2.996527808	2.91E-05	0.000205221	-	-	GO:0008152//metabolic process	gi|255559496|ref|XP_002520768.1|/1.17594e-83/phenazine biosynthesis protein, putative [Ricinus communis]
MDP0000118961	24	3	4.15	0.52	-2.996527808	2.91E-05	0.00020516	-	GO:0016301//kinase activity	-	gi|255555031|ref|XP_002518553.1|/7.45561e-142/ATP binding protein, putative [Ricinus communis]
MDP0000477453	24	3	4.15	0.52	-2.996527808	2.91E-05	0.000205099	-	GO:0016491//oxidoreductase activity	-	gi|224054172|ref|XP_002298127.1|/2.54328e-71/2-oxoglutarate-dependent dioxygenase [Populus trichocarpa]
MDP0000203894	48	6	8.29	1.04	-2.994788573	2.05E-09	2.54E-08	-	GO:0046914//transition metal ion binding	-	gi|225427655|ref|XP_002270708.1|/1.75125e-145/PREDICTED: hypothetical protein [Vitis vinifera]
gi|49634531|gb|CO418283.1|CO418283	544	68	93.98	11.81	-2.992344803	7.30E-93	5.42E-91	-	-	-	gi|224075716|ref|XP_002304733.1|/5.56712e-07/predicted protein [Populus trichocarpa]
MDP0000220190	40	5	6.91	0.87	-2.989598405	4.86E-08	5.16E-07	-	-	-	gi|307101702|gb|ADN32816.1|/0/sieve element occlusion b [Malus x domestica]
gi|51240556|gb|CO900766.1|CO900766	183	23	31.62	4	-2.982765463	3.45E-32	1.49E-30	-	-	-	-
MDP0000202657	206	26	35.59	4.52	-2.977077255	5.60E-36	2.61E-34	GO:0009536//plastid	-	GO:0016070//RNA metabolic process;GO:0048364//root development;GO:0034645//cellular macromolecule biosynthetic process;GO:0009267//cellular response to starvation;GO:0010467//gene expression	gi|297737857|emb|CBI27058.3|/3.13461e-93/unnamed protein product [Vitis vinifera]
MDP0000820227	356	45	61.5	7.82	-2.975345898	5.16E-61	3.17E-59	GO:0043231//intracellular membrane-bounded organelle	-	-	gi|225428300|ref|XP_002279830.1|/1.71796e-177/PREDICTED: hypothetical protein [Vitis vinifera]
MDP0000290997	134	17	23.15	2.95	-2.972225334	7.54E-24	2.64E-22	-	-	-	gi|255583798|ref|XP_002532651.1|/0/conserved hypothetical protein [Ricinus communis]
gi|226803464|gb|GO558169.1|GO558169	79	10	13.65	1.74	-2.97174174	1.27E-14	2.99E-13	-	-	-	gi|33772269|gb|AAQ54569.1|/2.21926e-06/small Ras-like GTP-binding protein [Malus x domestica]
gi|48737463|gb|CO067982.1|CO067982	118	15	20.39	2.61	-2.965740063	3.80E-21	1.20E-19	-	-	-	-
MDP0000676443	47	6	8.12	1.04	-2.964896199	3.65E-09	4.40E-08	-	-	-	gi|255564687|ref|XP_002523338.1|/0/conserved hypothetical protein [Ricinus communis]
gi|226753126|gb|GO506686.1|GO506686	102	13	17.62	2.26	-2.962819247	1.93E-18	5.52E-17	GO:0043234//protein complex	GO:0019787//small conjugating protein ligase activity	GO:0032446//protein modification by small protein conjugation	gi|255567955|ref|XP_002524955.1|/2.1494e-14/ubiquitin-protein ligase, putative [Ricinus communis]
MDP0000288298	86	11	14.86	1.91	-2.959789573	9.91E-16	2.51E-14	GO:0016020//membrane	GO:0005275//amine transmembrane transporter activity	-	gi|255572413|ref|XP_002527144.1|/1.56921e-147/amino acid transporter, putative [Ricinus communis]
MDP0000248082	86	11	14.86	1.91	-2.959789573	9.91E-16	2.51E-14	-	-	-	gi|147862641|emb|CAN81488.1|/0/hypothetical protein VITISV_033286 [Vitis vinifera]
gi|226789479|gb|GO545256.1|GO545256	31	4	5.36	0.69	-2.957564734	2.10E-06	1.79E-05	-	-	-	-
gi|226789697|gb|GO546396.1|GO546396	31	4	5.36	0.69	-2.957564734	2.10E-06	1.79E-05	-	-	-	-
gi|48287231|gb|CN900990.1|CN900990	31	4	5.36	0.69	-2.957564734	2.10E-06	1.79E-05	-	-	-	gi|225464221|ref|XP_002265647.1|/2.42883e-22/PREDICTED: hypothetical protein [Vitis vinifera]
MDP0000180239	218	28	37.66	4.86	-2.954004781	1.12E-37	5.42E-36	GO:0043231//intracellular membrane-bounded organelle	GO:0003824//catalytic activity	GO:0044238//primary metabolic process	gi|255575412|ref|XP_002528608.1|/1.84847e-148/conserved hypothetical protein [Ricinus communis]
gi|226814299|gb|GO568062.1|GO568062	39	5	6.74	0.87	-2.953661285	8.67E-08	8.93E-07	-	-	-	-
MDP0000210119	93	12	16.07	2.08	-2.949714496	7.74E-17	2.07E-15	GO:0043231//intracellular membrane-bounded organelle	GO:0005488//binding	GO:0048506	gi|255538762|ref|XP_002510446.1|/7.90584e-128/bel1 homeotic protein, putative [Ricinus communis]
gi|51564513|gb|CV085164.1|CV085164	403	52	69.62	9.03	-2.946703921	3.55E-68	2.33E-66	-	-	-	-
MDP0000169059	124	16	21.42	2.78	-2.945801692	5.31E-22	1.74E-20	-	-	-	gi|255585735|ref|XP_002533549.1|/1.6741e-160/calmodulin binding protein, putative [Ricinus communis]
gi|46607842|gb|CN491280.1|CN491280	232	30	40.08	5.21	-2.943527231	7.18E-40	3.59E-38	-	-	-	-
MDP0000459249	85	11	14.68	1.91	-2.942207425	1.76E-15	4.39E-14	-	-	-	gi|224084580|ref|XP_002307345.1|/8.66711e-45/predicted protein [Populus trichocarpa]
gi|55769377|gb|CV826264.1|CV826264	201	26	34.73	4.52	-2.941787733	9.76E-35	4.44E-33	-	-	-	-
MDP0000243380	1002	130	173.11	22.58	-2.938571676	1.64E-166	1.43E-164	-	-	-	gi|147802928|emb|CAN72877.1|/0/hypothetical protein VITISV_010381 [Vitis vinifera]
gi|48123544|gb|CN866400.1|CN866400	92	12	15.89	2.08	-2.933463691	1.37E-16	3.62E-15	-	-	-	-
MDP0000124006	92	12	15.89	2.08	-2.933463691	1.37E-16	3.61E-15	GO:0031224//intrinsic to membrane	GO:0042626//ATPase activity, coupled to transmembrane movement of substances;GO:0032559	GO:0006810//transport;GO:0009207	gi|147816786|emb|CAN71068.1|/0/hypothetical protein VITISV_031708 [Vitis vinifera]
MDP0000174358	23	3	3.97	0.52	-2.932555479	5.21E-05	0.00034948	GO:0030529//ribonucleoprotein complex	GO:0042802//identical protein binding;GO:0046914//transition metal ion binding;GO:0003723//RNA binding;GO:0016462//pyrophosphatase activity	GO:0031086//nuclear-transcribed mRNA catabolic process, deadenylation-independent decay	gi|255640283|gb|ACU20431.1|/1.03982e-147/unknown [Glycine max]
MDP0000718544	23	3	3.97	0.52	-2.932555479	5.21E-05	0.000349381	-	-	-	gi|255585128|ref|XP_002533269.1|/3.21116e-104/conserved hypothetical protein [Ricinus communis]
MDP0000277246	23	3	3.97	0.52	-2.932555479	5.21E-05	0.000349282	GO:0009536//plastid	GO:0015291//secondary active transmembrane transporter activity	GO:0015893//drug transport	gi|224108371|ref|XP_002314825.1|/5.66483e-169/predicted protein [Populus trichocarpa]
MDP0000184843	23	3	3.97	0.52	-2.932555479	5.21E-05	0.000349183	GO:0016020//membrane	-	GO:0010876	gi|297738876|emb|CBI28121.3|/7.85364e-52/unnamed protein product [Vitis vinifera]
MDP0000194606	190	25	32.83	4.34	-2.919247802	1.19E-32	5.23E-31	-	-	-	gi|255564655|ref|XP_002523322.1|/4.32106e-120/conserved hypothetical protein [Ricinus communis]
MDP0000153379	38	5	6.57	0.87	-2.916806064	1.54E-07	1.54E-06	GO:0044424//intracellular part	GO:0016773//phosphotransferase activity, alcohol group as acceptor;GO:0032559	GO:0019321//pentose metabolic process;GO:0010467//gene expression;GO:0006796//phosphate metabolic process	gi|225429846|ref|XP_002280915.1|/0/PREDICTED: hypothetical protein [Vitis vinifera]
MDP0000308670	144	19	24.88	3.3	-2.914448556	4.64E-25	1.71E-23	-	GO:0046914//transition metal ion binding	GO:0009416//response to light stimulus	gi|225428354|ref|XP_002283202.1|/0/PREDICTED: hypothetical protein [Vitis vinifera]
gi|48263567|gb|CN877327.1|CN877327	136	18	23.5	3.13	-2.908426195	1.04E-23	3.61E-22	GO:0031224//intrinsic to membrane;GO:0009536//plastid	GO:0005372//water transmembrane transporter activity;GO:0019899//enzyme binding	GO:0009725//response to hormone stimulus;GO:0006950//response to stress;GO:0055085//transmembrane transport;GO:0042044//fluid transport	gi|13486942|dbj|BAB40143.1|/1.50135e-53/plasma membrane intrinsic protein 2-2 [Pyrus communis]
gi|50887728|gb|CO752474.1|CO752474	30	4	5.18	0.69	-2.908283831	3.73E-06	3.05E-05	-	-	-	-
gi|48117085|gb|CN860881.1|CN860881	30	4	5.18	0.69	-2.908283831	3.73E-06	3.05E-05	-	-	-	gi|224110308|ref|XP_002315479.1|/3.29493e-07/f-box family protein [Populus trichocarpa]
MDP0000183814	60	8	10.37	1.39	-2.899259106	3.75E-11	5.54E-10	-	GO:0003824//catalytic activity	-	gi|255584168|ref|XP_002532823.1|/5.33717e-82/glutathione s-transferase, putative [Ricinus communis]
gi|56200611|gb|CV997572.1|CV997572	135	18	23.32	3.13	-2.897333226	1.83E-23	6.31E-22	-	GO:0004871//signal transducer activity;GO:0042802//identical protein binding	GO:0009755//hormone-mediated signaling pathway	gi|255557579|ref|XP_002519819.1|/3.14572e-81/conserved hypothetical protein [Ricinus communis]
MDP0000189008	67	9	11.58	1.56	-2.892017319	2.87E-12	4.79E-11	-	-	-	gi|255542832|ref|XP_002512479.1|/6.19409e-171/splicing factor, arginine/serine-rich 2,rnap interacting protein, putative [Ricinus communis]
gi|226795559|gb|GO550689.1|GO550689	67	9	11.58	1.56	-2.892017319	2.87E-12	4.79E-11	-	-	GO:0009725//response to hormone stimulus	gi|225458028|ref|XP_002277165.1|/1.77487e-45/PREDICTED: hypothetical protein [Vitis vinifera]
gi|226759181|gb|GO514231.1|GO514231	552	74	95.37	12.85	-2.891767158	5.12E-91	3.76E-89	GO:0009536//plastid	-	-	gi|255631274|gb|ACU16004.1|/5.58349e-29/unknown [Glycine max]
MDP0000624197	171	23	29.54	4	-2.884597921	3.23E-29	1.31E-27	GO:0000275//mitochondrial proton-transporting ATP synthase complex, catalytic core F(1)	GO:0015078//hydrogen ion transmembrane transporter activity;GO:0046914//transition metal ion binding;GO:0019829//cation-transporting ATPase activity;GO:0032559	GO:0015986//ATP synthesis coupled proton transport;GO:0006970//response to osmotic stress	gi|147863390|emb|CAN84027.1|/7.55397e-87/hypothetical protein VITISV_044183 [Vitis vinifera]
gi|226759933|gb|GO514536.1|GO514536	52	7	8.98	1.22	-2.879834297	8.69E-10	1.13E-08	GO:0043231//intracellular membrane-bounded organelle	-	GO:0050896//response to stimulus	gi|225437344|ref|XP_002265703.1|/1.1573e-20/PREDICTED: hypothetical protein isoform 1 [Vitis vinifera]
MDP0000252012	52	7	8.98	1.22	-2.879834297	8.69E-10	1.12E-08	-	-	-	gi|147835199|emb|CAN76752.1|/1.12718e-56/hypothetical protein VITISV_009422 [Vitis vinifera]
MDP0000127499	140	19	24.19	3.3	-2.87387284	4.48E-24	1.58E-22	-	GO:0030528//transcription regulator activity	GO:0009743//response to carbohydrate stimulus	gi|289466351|gb|ADC94861.1|/1.85786e-86/HSP transcription factor [Vitis pseudoreticulata]
MDP0000136760	742	101	128.19	17.54	-2.86956307	8.44E-121	6.73E-119	-	-	-	gi|225453291|ref|XP_002269223.1|/0/PREDICTED: hypothetical protein [Vitis vinifera]
MDP0000280352	22	3	3.8	0.52	-2.86941589	9.29E-05	0.000587595	GO:0044464//cell part	-	-	gi|224098928|ref|XP_002311321.1|/8.53087e-64/predicted protein [Populus trichocarpa]
MDP0000762227	22	3	3.8	0.52	-2.86941589	9.29E-05	0.000587437	GO:0044444//cytoplasmic part	GO:0042802//identical protein binding;GO:0031406//carboxylic acid binding	GO:0009725//response to hormone stimulus;GO:0006520//cellular amino acid metabolic process	gi|255543679|ref|XP_002512902.1|/0/amino acid binding protein, putative [Ricinus communis]
gi|50889862|gb|CO754611.1|CO754611	29	4	5.01	0.69	-2.860142336	6.62E-06	5.21E-05	-	-	-	-
MDP0000292545	29	4	5.01	0.69	-2.860142336	6.62E-06	5.21E-05	GO:0009534//chloroplast thylakoid	GO:0043169//cation binding;GO:0005515//protein binding;GO:0032559	GO:0006950//response to stress;GO:0044267//cellular protein metabolic process	gi|255587278|ref|XP_002534212.1|/1.5852e-169/chaperone protein DNAj, putative [Ricinus communis]
MDP0000147678	51	7	8.81	1.22	-2.852260871	1.54E-09	1.94E-08	-	-	-	gi|297737171|emb|CBI26372.3|/5.55857e-117/unnamed protein product [Vitis vinifera]
MDP0000664885	174	24	30.06	4.17	-2.84972572	2.45E-29	9.98E-28	-	-	GO:0050896//response to stimulus	gi|237770135|gb|ACR19031.1|/0/TIR-NBS-LRR-type disease resistance-like protein [Pyrus x bretschneideri]
MDP0000193097	58	8	10.02	1.39	-2.84972572	1.17E-10	1.63E-09	-	-	-	gi|147817015|emb|CAN68733.1|/5.2544e-112/hypothetical protein VITISV_012100 [Vitis vinifera]
MDP0000796605	260	36	44.92	6.25	-2.845429833	5.15E-43	2.69E-41	-	-	-	gi|225446527|ref|XP_002275937.1|/2.29225e-135/PREDICTED: hypothetical protein [Vitis vinifera]
MDP0000128924	1359	189	234.79	32.83	-2.838284309	2.89E-217	2.66E-215	GO:0043231//intracellular membrane-bounded organelle	GO:0030528//transcription regulator activity;GO:0003676//nucleic acid binding	GO:0048827//phyllome development;GO:0009648//photoperiodism;GO:0009725//response to hormone stimulus;GO:0009908//flower development;GO:0050794//regulation of cellular process;GO:0006351//transcription, DNA-dependent;GO:0048528//post-embryonic root development	gi|292668949|gb|ADE41129.1|/1.20594e-178/AP2 domain class transcription factor [Malus x domestica]
MDP0000195071	36	5	6.22	0.87	-2.837827274	4.84E-07	4.54E-06	-	-	-	gi|225469888|ref|XP_002267896.1|/0/PREDICTED: hypothetical protein [Vitis vinifera]
MDP0000181072	36	5	6.22	0.87	-2.837827274	4.84E-07	4.54E-06	GO:0005840//ribosome;GO:0015630//microtubule cytoskeleton;GO:0030312//external encapsulating structure;GO:0031981//nuclear lumen;GO:0012505//endomembrane system;GO:0016020//membrane	GO:0042623//ATPase activity, coupled;GO:0005515//protein binding;GO:0032559	GO:0010038//response to metal ion;GO:0009856//pollination;GO:0000904//cell morphogenesis involved in differentiation	gi|224140199|ref|XP_002323472.1|/0/predicted protein [Populus trichocarpa]
MDP0000178692	36	5	6.22	0.87	-2.837827274	4.84E-07	4.54E-06	-	GO:0004721//phosphoprotein phosphatase activity	-	gi|255560709|ref|XP_002521368.1|/0/protein phosphatase 2c, putative [Ricinus communis]
gi|226802845|gb|GO557534.1|GO557534	43	6	7.43	1.04	-2.836778682	3.60E-08	3.89E-07	-	-	-	-
gi|116981255|gb|EG631364.1|EG631364	301	42	52	7.3	-2.832543254	2.35E-49	1.31E-47	GO:0042579//microbody	GO:0008905	GO:0008152//metabolic process;GO:0010038//response to metal ion	gi|224135729|ref|XP_002322146.1|/0/predicted protein [Populus trichocarpa]
MDP0000296303	400	56	69.11	9.73	-2.828382769	5.99E-65	3.81E-63	GO:0043231//intracellular membrane-bounded organelle	GO:0030528//transcription regulator activity;GO:0005488//binding	GO:0009757//hexose mediated signaling;GO:0006970//response to osmotic stress;GO:0009755//hormone-mediated signaling pathway;GO:0032583//regulation of gene-specific transcription	gi|225458627|ref|XP_002284791.1|/5.65085e-105/PREDICTED: ripening-related bZIP protein-like isoform 2 [Vitis vinifera]
MDP0000023975	271	38	46.82	6.6	-2.826587005	1.77E-44	9.46E-43	-	-	-	gi|255645835|gb|ACU23408.1|/8.05203e-97/unknown [Glycine max]
MDP0000528111	227	32	39.22	5.56	-2.818432747	2.11E-37	1.01E-35	GO:0043231//intracellular membrane-bounded organelle	GO:0046914//transition metal ion binding;GO:0003677//DNA binding;GO:0001071//nucleic acid binding transcription factor activity	GO:0006351//transcription, DNA-dependent;GO:0009314//response to radiation	gi|302398809|gb|ADL36699.1|/3.81183e-63/GATA domain class transcription factor [Malus x domestica]
MDP0000285658	219	31	37.84	5.38	-2.814234011	4.63E-36	2.17E-34	-	GO:0005488//binding	-	gi|225448134|ref|XP_002263256.1|/6.63584e-33/PREDICTED: similar to JAZ12/TIFY3B (JASMONATE-ZIM-DOMAIN PROTEIN 12) [Vitis vinifera]
gi|226802696|gb|GO558069.1|GO558069	28	4	4.84	0.69	-2.81033878	1.17E-05	8.84E-05	-	GO:0016788//hydrolase activity, acting on ester bonds	GO:0032502//developmental process	gi|224105745|ref|XP_002313919.1|/3.47331e-18/predicted protein [Populus trichocarpa]
MDP0000260737	28	4	4.84	0.69	-2.81033878	1.17E-05	8.84E-05	GO:0031224//intrinsic to membrane	GO:0016491//oxidoreductase activity;GO:0032559;GO:0015300//solute:solute antiporter activity	GO:0051234//establishment of localization	gi|225470157|ref|XP_002267709.1|/2.40972e-137/PREDICTED: hypothetical protein [Vitis vinifera]
gi|48262927|gb|CN876687.1|CN876687	21	3	3.63	0.52	-2.80338602	0.000164885	0.0009843	GO:0031224//intrinsic to membrane	GO:0043169//cation binding;GO:0015662//ATPase activity, coupled to transmembrane movement of ions, phosphorylative mechanism;GO:0032559	GO:0006818//hydrogen transport;GO:0009206;GO:0006811//ion transport;GO:0009207	gi|225446002|ref|XP_002267501.1|/4.59616e-33/PREDICTED: hypothetical protein [Vitis vinifera]
gi|50887417|gb|CO752163.1|CO752163	21	3	3.63	0.52	-2.80338602	0.000164885	0.000984051	-	GO:0030528//transcription regulator activity	GO:0006950//response to stress	gi|302398877|gb|ADL36733.1|/3.39239e-31/HSF domain class transcription factor [Malus x domestica]
MDP0000339102	21	3	3.63	0.52	-2.80338602	0.000164885	0.000983802	GO:0009532//plastid stroma	GO:0016462//pyrophosphatase activity;GO:0032559	-	gi|110588835|gb|ABG76920.1|/0/putative RF2 [Prunus persica]
MDP0000276351	21	3	3.63	0.52	-2.80338602	0.000164885	0.000983553	-	GO:0004672//protein kinase activity;GO:0000166//nucleotide binding	GO:0044238//primary metabolic process;GO:0044260	gi|224103119|ref|XP_002334088.1|/1.2919e-48/predicted protein [Populus trichocarpa]
gi|226773038|gb|GO527681.1|GO527681	21	3	3.63	0.52	-2.80338602	0.000164885	0.000983304	-	-	-	gi|255561877|ref|XP_002521947.1|/1.15708e-12/hypothetical protein RCOM_0607680 [Ricinus communis]
gi|48286851|gb|CN900610.1|CN900610	21	3	3.63	0.52	-2.80338602	0.000164885	0.000983056	-	GO:0015036//disulfide oxidoreductase activity	GO:0019725//cellular homeostasis	gi|119367492|gb|ABL67659.1|/1.89607e-27/putative glutaredoxin-like protein [Citrus hybrid cultivar]
MDP0000307988	21	3	3.63	0.52	-2.80338602	0.000164885	0.000982807	-	-	-	gi|224135855|ref|XP_002322177.1|/0/predicted protein [Populus trichocarpa]
MDP0000207919	21	3	3.63	0.52	-2.80338602	0.000164885	0.000982559	-	-	-	gi|225465597|ref|XP_002266047.1|/6.63552e-179/PREDICTED: hypothetical protein [Vitis vinifera]
MDP0000288051	21	3	3.63	0.52	-2.80338602	0.000164885	0.000982311	GO:0055028//cortical microtubule	GO:0015631//tubulin binding	GO:0022403;GO:0030865//cortical cytoskeleton organization;GO:0031112	gi|225425434|ref|XP_002271779.1|/0/PREDICTED: hypothetical protein [Vitis vinifera]
gi|226750723|gb|GO507301.1|GO507301	21	3	3.63	0.52	-2.80338602	0.000164885	0.000982063	-	-	-	-
MDP0000288587	140	20	24.19	3.47	-2.801403201	1.81E-23	6.27E-22	-	-	-	gi|37574595|gb|AAQ93074.1|/0/putative TIR-NBS type R protein 4 [Malus baccata]
MDP0000284705	154	22	26.61	3.82	-2.800323967	1.13E-25	4.25E-24	GO:0043231//intracellular membrane-bounded organelle	GO:0046914//transition metal ion binding;GO:0003676//nucleic acid binding	GO:0009648//photoperiodism	gi|255573032|ref|XP_002527446.1|/3.37756e-103/U2 snrnp auxiliary factor, small subunit, putative [Ricinus communis]
MDP0000148817	518	74	89.49	12.85	-2.799958119	1.00E-82	7.07E-81	-	GO:0046872//metal ion binding	-	gi|224104857|ref|XP_002313594.1|/2.21313e-76/predicted protein [Populus trichocarpa]
MDP0000304352	35	5	6.05	0.87	-2.797847836	8.53E-07	7.75E-06	-	-	-	gi|225430206|ref|XP_002282448.1|/1.24414e-93/PREDICTED: hypothetical protein [Vitis vinifera]
MDP0000137325	35	5	6.05	0.87	-2.797847836	8.53E-07	7.74E-06	-	-	-	gi|193734712|gb|ACF19982.1|/1.28204e-106/MYC2 [Hevea brasiliensis]
MDP0000302471	35	5	6.05	0.87	-2.797847836	8.53E-07	7.74E-06	-	-	-	gi|255571022|ref|XP_002526462.1|/2.26029e-54/lactoylglutathione lyase, putative [Ricinus communis]
MDP0000251516	35	5	6.05	0.87	-2.797847836	8.53E-07	7.74E-06	-	-	-	gi|225461324|ref|XP_002284551.1|/7.88349e-67/PREDICTED: hypothetical protein [Vitis vinifera]
MDP0000251332	49	7	8.47	1.22	-2.795480822	4.76E-09	5.65E-08	-	GO:0003677//DNA binding;GO:0005515//protein binding	GO:0006351//transcription, DNA-dependent	gi|302398637|gb|ADL36613.1|/0/BZIP domain class transcription factor [Malus x domestica]
MDP0000924905	49	7	8.47	1.22	-2.795480822	4.76E-09	5.64E-08	-	GO:0008757//S-adenosylmethionine-dependent methyltransferase activity;GO:0016765//transferase activity, transferring alkyl or aryl (other than methyl) groups	GO:0006596//polyamine biosynthetic process;GO:0006730//one-carbon metabolic process	gi|255638869|gb|ACU19737.1|/5.0244e-101/unknown [Glycine max]
MDP0000295800	49	7	8.47	1.22	-2.795480822	4.76E-09	5.64E-08	GO:0030312//external encapsulating structure;GO:0031981//nuclear lumen;GO:0009536//plastid;GO:0016020//membrane	GO:0046914//transition metal ion binding;GO:0000166//nucleotide binding;GO:0008943//glyceraldehyde-3-phosphate dehydrogenase activity	GO:0006007//glucose catabolic process;GO:0006952//defense response;GO:0010038//response to metal ion	gi|110611760|dbj|BAE98169.1|/2.47778e-37/glyceraldehyde-3-phosphate dehydrogenase like protein [Pyrus pyrifolia var. culta]
MDP0000175965	307	44	53.04	7.64	-2.795436232	1.32E-49	7.38E-48	-	GO:0005488//binding;GO:0003824//catalytic activity	GO:0044238//primary metabolic process	gi|255541784|ref|XP_002511956.1|/2.06631e-114/aldose 1-epimerase, putative [Ricinus communis]
gi|226792909|gb|GO550472.1|GO550472	209	30	36.11	5.21	-2.793043143	3.11E-34	1.41E-32	GO:0044424//intracellular part	GO:0016655//oxidoreductase activity, acting on NADH or NADPH, quinone or similar compound as acceptor;GO:0050662//coenzyme binding	GO:0008152//metabolic process;GO:0019725//cellular homeostasis	gi|225380882|gb|ACN88682.1|/1.64471e-14/monodehydroascorbate reductase [Malus x domestica]
gi|45438849|gb|CK900603.1|CK900603	118	17	20.39	2.95	-2.789074916	6.50E-20	1.98E-18	-	-	-	-
MDP0000245344	69	10	11.92	1.74	-2.776225025	3.72E-12	6.12E-11	GO:0043231//intracellular membrane-bounded organelle	GO:0030528//transcription regulator activity;GO:0001071//nucleic acid binding transcription factor activity;GO:0003677//DNA binding;GO:0008134//transcription factor binding	GO:0032583//regulation of gene-specific transcription	gi|255579124|ref|XP_002530410.1|/7.2849e-60/transcription factor, putative [Ricinus communis]
gi|48389908|gb|CN917408.1|CN917408	309	45	53.38	7.82	-2.771058793	1.70E-49	9.53E-48	-	-	-	gi|255553369|ref|XP_002517726.1|/2.88505e-44/conserved hypothetical protein [Ricinus communis]
MDP0000319636	82	12	14.17	2.08	-2.768184325	3.89E-14	8.66E-13	-	GO:0004672//protein kinase activity;GO:0005488//binding	-	gi|225445069|ref|XP_002280317.1|/0/PREDICTED: similar to protein kinase family protein / WD-40 repeat family protein [Vitis vinifera]
gi|52861053|gb|CV466461.1|CV466461	48	7	8.29	1.22	-2.764490954	8.36E-09	9.67E-08	-	-	-	-
MDP0000709073	75	11	12.96	1.91	-2.762421175	5.02E-13	9.22E-12	GO:0009536//plastid	-	-	gi|295002602|gb|ADF59059.1|/0/polyphenol oxidase 5 precursor [Pyrus x bretschneideri]
MDP0000121221	361	53	62.37	9.21	-2.759579197	2.65E-57	1.59E-55	-	GO:0046914//transition metal ion binding	-	gi|255572838|ref|XP_002527351.1|/4.50468e-53/nucleic acid binding protein, putative [Ricinus communis]
MDP0000162509	61	9	10.54	1.56	-2.756256933	8.47E-11	1.20E-09	GO:0005576//extracellular region;GO:0031410//cytoplasmic vesicle;GO:0005618//cell wall;GO:0009536//plastid	GO:0015926//glucosidase activity	GO:0044238//primary metabolic process	gi|255545664|ref|XP_002513892.1|/0/Periplasmic beta-glucosidase precursor, putative [Ricinus communis]
MDP0000283755	27	4	4.66	0.69	-2.755661688	2.06E-05	0.000148705	-	-	-	gi|224101755|ref|XP_002312408.1|/3.54926e-42/predicted protein [Populus trichocarpa]
MDP0000141620	27	4	4.66	0.69	-2.755661688	2.06E-05	0.00014866	-	-	-	gi|255539318|ref|XP_002510724.1|/4.58788e-25/copper transport protein atox1, putative [Ricinus communis]
gi|91033423|gb|EB143841.1|EB143841	27	4	4.66	0.69	-2.755661688	2.06E-05	0.000148614	-	-	GO:0050896//response to stimulus	gi|255542872|ref|XP_002512499.1|/6.3037e-64/conserved hypothetical protein [Ricinus communis]
gi|226810807|gb|GO565697.1|GO565697	27	4	4.66	0.69	-2.755661688	2.06E-05	0.000148569	GO:0005768//endosome	GO:0005384//manganese ion transmembrane transporter activity	GO:0006828//manganese ion transport;GO:0030003//cellular cation homeostasis;GO:0010038//response to metal ion	gi|217071804|gb|ACJ84262.1|/1.22897e-31/unknown [Medicago truncatula]
MDP0000460051	68	10	11.75	1.74	-2.755501546	6.51E-12	1.03E-10	GO:0031224//intrinsic to membrane	-	GO:0015840//urea transport	gi|9988412|dbj|BAB12722.1|/3.89849e-138/gamma tonoplast intrinsic protein [Pyrus communis]
gi|46993143|gb|CN581593.1|CN581593	34	5	5.87	0.87	-2.754273197	1.50E-06	1.31E-05	-	-	-	-
MDP0000766591	142	21	24.53	3.65	-2.748578865	2.32E-23	7.97E-22	-	-	-	gi|225468731|ref|XP_002273734.1|/2.04416e-37/PREDICTED: hypothetical protein [Vitis vinifera]
MDP0000200355	135	20	23.32	3.47	-2.748560221	2.94E-22	9.76E-21	GO:0043231//intracellular membrane-bounded organelle	GO:0003676//nucleic acid binding;GO:0001071//nucleic acid binding transcription factor activity	GO:0010467//gene expression;GO:0009908//flower development	gi|225428454|ref|XP_002284113.1|/2.59144e-116/PREDICTED: hypothetical protein [Vitis vinifera]
MDP0000233214	121	18	20.9	3.13	-2.73926838	4.74E-20	1.45E-18	-	GO:0016788//hydrolase activity, acting on ester bonds	GO:0048017//inositol lipid-mediated signaling;GO:0009642//response to light intensity;GO:0006950//response to stress;GO:0006650//glycerophospholipid metabolic process	gi|255567768|ref|XP_002524862.1|/0/conserved hypothetical protein [Ricinus communis]
gi|149780227|gb|ES790008.1|ES790008	704	105	121.63	18.24	-2.737321478	3.43E-109	2.70E-107	GO:0044424//intracellular part	GO:0046914//transition metal ion binding;GO:0016616//oxidoreductase activity, acting on the CH-OH group of donors, NAD or NADP as acceptor	GO:0008152//metabolic process	gi|71793966|emb|CAJ21172.1|/1.50608e-179/alcohol dehydrogenase [Alnus glutinosa]
MDP0000883782	174	26	30.06	4.52	-2.733450332	3.82E-28	1.50E-26	GO:0031090//organelle membrane	-	GO:0009832//plant-type cell wall biogenesis	gi|224124110|ref|XP_002330107.1|/0/predicted protein [Populus trichocarpa]
MDP0000315476	453	68	78.26	11.81	-2.728266146	1.29E-70	8.53E-69	-	-	GO:0012501//programmed cell death	gi|225443974|ref|XP_002280537.1|/7.04542e-111/PREDICTED: hypothetical protein [Vitis vinifera]
MDP0000715756	93	14	16.07	2.43	-2.72534171	1.25E-15	3.14E-14	-	-	-	gi|297734534|emb|CBI16585.3|/8.80047e-86/unnamed protein product [Vitis vinifera]
MDP0000621927	73	11	12.61	1.91	-2.722923732	1.53E-12	2.63E-11	GO:0005618//cell wall;GO:0031090//organelle membrane	GO:0016788//hydrolase activity, acting on ester bonds;GO:0004857//enzyme inhibitor activity	GO:0071555	gi|255584428|ref|XP_002532945.1|/0/Pectinesterase-3 precursor, putative [Ricinus communis]
gi|50702717|gb|CO723064.1|CO723064	53	8	9.16	1.39	-2.720262715	1.94E-09	2.41E-08	GO:0010008//endosome membrane	-	GO:0006810//transport	gi|225445015|ref|XP_002283066.1|/1.28961e-72/PREDICTED: hypothetical protein [Vitis vinifera]
MDP0000239797	53	8	9.16	1.39	-2.720262715	1.94E-09	2.41E-08	GO:0043231//intracellular membrane-bounded organelle	GO:0008233//peptidase activity	-	gi|255587443|ref|XP_002534273.1|/6.67694e-111/cysteine-type peptidase, putative [Ricinus communis]
gi|226802322|gb|GO558017.1|GO558017	33	5	5.7	0.87	-2.711874613	2.63E-06	2.21E-05	-	GO:0003676//nucleic acid binding;GO:0016831//carboxy-lyase activity;GO:0000166//nucleotide binding	GO:0009108//coenzyme biosynthetic process;GO:0006972//hyperosmotic response	gi|255636754|gb|ACU18711.1|/4.92115e-44/unknown [Glycine max]
MDP0000503361	33	5	5.7	0.87	-2.711874613	2.63E-06	2.21E-05	-	-	-	gi|147866710|emb|CAN78405.1|/2.03435e-16/hypothetical protein VITISV_023174 [Vitis vinifera]
MDP0000193438	59	9	10.19	1.56	-2.707536117	2.58E-10	3.49E-09	-	GO:0017111//nucleoside-triphosphatase activity;GO:0000166//nucleotide binding	-	gi|255569746|ref|XP_002525837.1|/0/ATP-binding cassette transporter, putative [Ricinus communis]
gi|55857701|gb|CV882493.1|CV882493	190	29	32.83	5.04	-2.703519111	3.02E-30	1.26E-28	-	-	-	-
MDP0000254215	26	4	4.49	0.69	-2.702047178	3.62E-05	0.000248213	-	-	-	gi|225432484|ref|XP_002279111.1|/7.43857e-107/PREDICTED: similar to BSD domain-containing protein [Vitis vinifera]
gi|48121604|gb|CN864764.1|CN864764	91	14	15.72	2.43	-2.693572999	3.78E-15	9.22E-14	-	-	-	-
gi|48394177|gb|CN921364.1|CN921364	52	8	8.98	1.39	-2.691630562	3.38E-09	4.09E-08	-	-	-	-
MDP0000260404	65	10	11.23	1.74	-2.690198717	3.45E-11	5.10E-10	-	GO:0043169//cation binding;GO:0016706//oxidoreductase activity, acting on paired donors, with incorporation or reduction of molecular oxygen, 2-oxoglutarate as one donor, and incorporation of one atom each of oxygen into both donors	GO:0009628//response to abiotic stimulus;GO:0009581;GO:0051553	gi|81295650|gb|ABB70118.1|/1.19714e-144/flavonol synthase [Pyrus communis]
MDP0000313014	946	146	163.43	25.36	-2.688046185	2.82E-143	2.38E-141	-	-	GO:0006629//lipid metabolic process	gi|255583115|ref|XP_002532324.1|/0/oxysterol binding protein, putative [Ricinus communis]
gi|48736935|gb|CO067454.1|CO067454	136	21	23.5	3.65	-2.686692388	6.39E-22	2.09E-20	-	-	GO:0006810//transport	gi|255575249|ref|XP_002528528.1|/1.7986e-20/auxin:hydrogen symporter, putative [Ricinus communis]
gi|54621029|gb|CV628165.1|CV628165	1275	197	220.27	34.22	-2.686361353	2.48E-192	2.24E-190	-	GO:0016628//oxidoreductase activity, acting on the CH-CH group of donors, NAD or NADP as acceptor;GO:0004175//endopeptidase activity	GO:0019538//protein metabolic process	gi|3378493|emb|CAA07567.1|/1.69166e-27/cysteine proteinase [Ribes nigrum]
gi|226764634|gb|GO518857.1|GO518857	362	56	62.54	9.73	-2.684267509	8.37E-56	5.00E-54	-	GO:0016798//hydrolase activity, acting on glycosyl bonds	GO:0044238//primary metabolic process	gi|297735354|emb|CBI17794.3|/4.9881e-40/unnamed protein product [Vitis vinifera]
MDP0000487357	71	11	12.27	1.91	-2.683490706	4.62E-12	7.51E-11	-	-	-	gi|297814634|ref|XP_002875200.1|/5.7752e-56/hypothetical protein ARALYDRAFT_484241 [Arabidopsis lyrata subsp. lyrata]
MDP0000142734	71	11	12.27	1.91	-2.683490706	4.62E-12	7.50E-11	GO:0043231//intracellular membrane-bounded organelle	-	-	gi|225456134|ref|XP_002278278.1|/2.48202e-164/PREDICTED: hypothetical protein [Vitis vinifera]
gi|226808564|gb|GO564616.1|GO564616	71	11	12.27	1.91	-2.683490706	4.62E-12	7.50E-11	-	GO:0046872//metal ion binding	GO:0006351//transcription, DNA-dependent	gi|302398723|gb|ADL36656.1|/9.64232e-38/C3HL domain class transcription factor [Malus x domestica]
MDP0000209819	97	15	16.76	2.61	-2.682900437	5.13E-16	1.31E-14	-	-	-	gi|225456594|ref|XP_002267234.1|/1.01758e-144/PREDICTED: hypothetical protein [Vitis vinifera]
MDP0000252183	393	61	67.9	10.6	-2.67934731	2.51E-60	1.53E-58	-	-	-	gi|225463171|ref|XP_002267329.1|/2.87224e-111/PREDICTED: hypothetical protein [Vitis vinifera]
MDP0000894933	103	16	17.79	2.78	-2.677909723	6.98E-17	1.87E-15	-	-	-	gi|225456315|ref|XP_002283742.1|/4.23712e-166/PREDICTED: hypothetical protein [Vitis vinifera]
MDP0000198973	288	45	49.76	7.82	-2.669745973	1.81E-44	9.68E-43	GO:0043234//protein complex;GO:0044464//cell part	GO:0035251//UDP-glucosyltransferase activity	GO:0006074	gi|255540397|ref|XP_002511263.1|/0/transferase, transferring glycosyl groups, putative [Ricinus communis]
gi|49631248|gb|CO415000.1|CO415000	32	5	5.53	0.87	-2.668192174	4.59E-06	3.71E-05	-	-	-	-
gi|48413993|gb|CN941180.1|CN941180	32	5	5.53	0.87	-2.668192174	4.59E-06	3.71E-05	-	-	-	gi|255597883|ref|XP_002536881.1|/5.12829e-69/conserved hypothetical protein [Ricinus communis]
MDP0000535686	408	64	70.49	11.12	-2.664261817	3.47E-62	2.17E-60	-	-	-	gi|225438259|ref|XP_002267363.1|/5.96712e-126/PREDICTED: hypothetical protein isoform 1 [Vitis vinifera]
MDP0000615984	38	6	6.57	1.04	-2.659309842	5.93E-07	5.48E-06	GO:0005618//cell wall	GO:0016787//hydrolase activity	-	gi|255578355|ref|XP_002530044.1|/7.83992e-125/Alpha-L-fucosidase 2 precursor, putative [Ricinus communis]
MDP0000570507	57	9	9.85	1.56	-2.658577695	7.78E-10	1.01E-08	GO:0043231//intracellular membrane-bounded organelle	GO:0004175//endopeptidase activity	GO:0019538//protein metabolic process	gi|255572579|ref|XP_002527223.1|/0/oligopeptidase A, putative [Ricinus communis]
MDP0000304723	486	77	83.96	13.38	-2.649624051	2.51E-73	1.71E-71	-	-	-	gi|225449212|ref|XP_002279619.1|/2.72443e-169/PREDICTED: hypothetical protein [Vitis vinifera]
MDP0000131267	25	4	4.32	0.69	-2.646363045	6.32E-05	0.000417711	GO:0044464//cell part	GO:0016798//hydrolase activity, acting on glycosyl bonds;GO:0005488//binding	GO:0044238//primary metabolic process	gi|24475523|dbj|BAC22691.1|/0/endo-1,4-beta-D-glucanase [Pyrus communis]
MDP0000253809	25	4	4.32	0.69	-2.646363045	6.32E-05	0.000417594	GO:0043231//intracellular membrane-bounded organelle;GO:0044444//cytoplasmic part	GO:0046872//metal ion binding;GO:0005543//phospholipid binding	GO:0006970//response to osmotic stress;GO:0008643//carbohydrate transport	gi|225469097|ref|XP_002271230.1|/2.29062e-118/PREDICTED: hypothetical protein [Vitis vinifera]
MDP0000161810	25	4	4.32	0.69	-2.646363045	6.32E-05	0.000417477	GO:0044464//cell part	GO:0016788//hydrolase activity, acting on ester bonds	GO:0006259//DNA metabolic process	gi|297826441|ref|XP_002881103.1|/1.73222e-40/endo/excinuclease amino terminal domain-containing protein [Arabidopsis lyrata subsp. lyrata]
MDP0000207280	25	4	4.32	0.69	-2.646363045	6.32E-05	0.00041736	GO:0005634//nucleus	GO:0005488//binding;GO:0016787//hydrolase activity	GO:0006304//DNA modification;GO:0006342//chromatin silencing	gi|225440992|ref|XP_002277401.1|/0/PREDICTED: hypothetical protein [Vitis vinifera]
gi|50700968|gb|CO722192.1|CO722192	125	20	21.6	3.47	-2.638023744	7.21E-20	2.19E-18	-	-	-	gi|224119600|ref|XP_002331200.1|/1.41731e-24/predicted protein [Populus trichocarpa]
MDP0000820500	313	50	54.08	8.69	-2.637667069	1.41E-47	7.72E-46	GO:0043231//intracellular membrane-bounded organelle	-	GO:0043412;GO:0010033//response to organic substance;GO:0032502//developmental process	gi|302595949|sp|P0CH04.1|UBI1P_PETCR/0/RecName: Full=Polyubiquitin; Contains: RecName: Full=Ubiquitin; Flags: Precursor
MDP0000293456	56	9	9.67	1.56	-2.631969861	1.35E-09	1.71E-08	-	GO:0003676//nucleic acid binding	GO:0034645//cellular macromolecule biosynthetic process;GO:0010467//gene expression;GO:0044238//primary metabolic process	gi|225445873|ref|XP_002276194.1|/1.97935e-138/PREDICTED: hypothetical protein [Vitis vinifera]
MDP0000263181	311	50	53.73	8.69	-2.628299756	4.19E-47	2.28E-45	-	-	-	gi|255568157|ref|XP_002525054.1|/0/run and tbc1 domain containing 3, plant, putative [Ricinus communis]
MDP0000142953	124	20	21.42	3.47	-2.625950912	1.24E-19	3.74E-18	-	GO:0046872//metal ion binding;GO:0003824//catalytic activity;GO:0005515//protein binding	-	gi|297746431|emb|CBI16487.3|/0/unnamed protein product [Vitis vinifera]
MDP0000149035	31	5	5.36	0.87	-2.623145695	8.00E-06	6.22E-05	GO:0031224//intrinsic to membrane	GO:0042626//ATPase activity, coupled to transmembrane movement of substances;GO:0032559	GO:0006810//transport;GO:0009207	gi|147816786|emb|CAN71068.1|/0/hypothetical protein VITISV_031708 [Vitis vinifera]
gi|48694094|gb|CO052629.1|CO052629	31	5	5.36	0.87	-2.623145695	8.00E-06	6.22E-05	-	-	-	-
gi|50352753|gb|CO540704.1|CO540704	31	5	5.36	0.87	-2.623145695	8.00E-06	6.22E-05	-	-	-	-
MDP0000829384	37	6	6.39	1.04	-2.619232403	1.03E-06	9.19E-06	-	-	-	gi|224113201|ref|XP_002332635.1|/9.2122e-170/predicted protein [Populus trichocarpa]
gi|226805726|gb|GO561460.1|GO561460	37	6	6.39	1.04	-2.619232403	1.03E-06	9.19E-06	GO:0044424//intracellular part	GO:0046914//transition metal ion binding;GO:0016868//intramolecular transferase activity, phosphotransferases	GO:0050896//response to stimulus;GO:0006007//glucose catabolic process	gi|4165550|emb|CAA06215.1|/1.18545e-17/apgm [Malus x domestica]
MDP0000244964	37	6	6.39	1.04	-2.619232403	1.03E-06	9.19E-06	GO:0030312//external encapsulating structure	GO:0030234//enzyme regulator activity;GO:0004091//carboxylesterase activity	GO:0071555	gi|255549442|ref|XP_002515774.1|/0/Pectinesterase-2 precursor, putative [Ricinus communis]
MDP0000871602	111	18	19.18	3.13	-2.615368158	1.15E-17	3.19E-16	GO:0043231//intracellular membrane-bounded organelle;GO:0016020//membrane	GO:0016757//transferase activity, transferring glycosyl groups	-	gi|302398737|gb|ADL36663.1|/0/CAMTA domain class transcription factor [Malus x domestica]
MDP0000152621	117	19	20.21	3.3	-2.614531392	1.57E-18	4.51E-17	GO:0044464//cell part	GO:0004674//protein serine/threonine kinase activity;GO:0032559	GO:0006464//protein modification process;GO:0048511//rhythmic process	gi|225432654|ref|XP_002278361.1|/0/PREDICTED: hypothetical protein [Vitis vinifera]
MDP0000137705	240	39	41.46	6.77	-2.614492378	1.78E-36	8.40E-35	-	GO:0046914//transition metal ion binding;GO:0016706//oxidoreductase activity, acting on paired donors, with incorporation or reduction of molecular oxygen, 2-oxoglutarate as one donor, and incorporation of one atom each of oxygen into both donors	GO:0008152//metabolic process	gi|255040359|gb|ACT99992.1|/6.85214e-37/gibberellin 2-oxidase [Malus x domestica]
MDP0000233241	43	7	7.43	1.22	-2.606481063	1.34E-07	1.35E-06	GO:0043231//intracellular membrane-bounded organelle	-	-	gi|255647592|gb|ACU24259.1|/7.8125e-95/unknown [Glycine max]
gi|46597003|gb|CN495559.1|CN495559	55	9	9.5	1.56	-2.606381484	2.33E-09	2.87E-08	-	-	-	-
gi|50889405|gb|CO754154.1|CO754154	183	30	31.62	5.21	-2.60148209	5.02E-28	1.97E-26	-	-	-	-
gi|48693351|gb|CO051886.1|CO051886	140	23	24.19	4	-2.596338864	9.40E-22	3.04E-20	-	-	-	-
gi|226772847|gb|GO528492.1|GO528492	79	13	13.65	2.26	-2.594506273	7.47E-13	1.33E-11	-	GO:0016616//oxidoreductase activity, acting on the CH-OH group of donors, NAD or NADP as acceptor;GO:0046914//transition metal ion binding	GO:0008152//metabolic process	gi|218750471|gb|ACL01291.1|/1.1424e-34/NAD-dependent sorbitol dehydrogenase [Eriobotrya japonica]
MDP0000296331	24	4	4.15	0.69	-2.588443069	0.000109867	0.000686261	-	GO:0004721//phosphoprotein phosphatase activity;GO:0004091//carboxylesterase activity	GO:0010467//gene expression;GO:0006464//protein modification process	gi|224105759|ref|XP_002333769.1|/2.21404e-33/predicted protein [Populus trichocarpa]
MDP0000940828	24	4	4.15	0.69	-2.588443069	0.000109867	0.00068608	-	-	-	gi|87240942|gb|ABD32800.1|/3.61425e-28/Protein of unknown function DUF584 [Medicago truncatula]
MDP0000296747	24	4	4.15	0.69	-2.588443069	0.000109867	0.000685898	GO:0009536//plastid	GO:0004558//alpha-glucosidase activity;GO:0005488//binding	GO:0044238//primary metabolic process	gi|296088485|emb|CBI37476.3|/0/unnamed protein product [Vitis vinifera]
MDP0000340822	325	54	56.15	9.38	-2.581626195	3.42E-48	1.88E-46	GO:0043231//intracellular membrane-bounded organelle	GO:0004721//phosphoprotein phosphatase activity;GO:0004672//protein kinase activity	GO:0035556//intracellular signal transduction;GO:0006464//protein modification process;GO:0006796//phosphate metabolic process	gi|297735824|emb|CBI18544.3|/2.59038e-130/unnamed protein product [Vitis vinifera]
gi|91008976|gb|EB119395.1|EB119395	36	6	6.22	1.04	-2.580331052	1.78E-06	1.54E-05	GO:0043231//intracellular membrane-bounded organelle	-	-	gi|255540019|ref|XP_002511074.1|/1.46178e-09/conserved hypothetical protein [Ricinus communis]
gi|226807270|gb|GO564484.1|GO564484	54	9	9.33	1.56	-2.580331052	4.01E-09	4.81E-08	-	-	-	-
MDP0000281474	54	9	9.33	1.56	-2.580331052	4.01E-09	4.81E-08	GO:0043234//protein complex;GO:0043231//intracellular membrane-bounded organelle;GO:0044444//cytoplasmic part	GO:0033612//receptor serine/threonine kinase binding;GO:0019787//small conjugating protein ligase activity	GO:0032446//protein modification by small protein conjugation	gi|225434980|ref|XP_002283992.1|/0/PREDICTED: hypothetical protein [Vitis vinifera]
gi|226809161|gb|GO563758.1|GO563758	36	6	6.22	1.04	-2.580331052	1.78E-06	1.54E-05	-	-	-	-
MDP0000120805	96	16	16.59	2.78	-2.577157098	3.17E-15	7.80E-14	-	GO:0046914//transition metal ion binding;GO:0003676//nucleic acid binding;GO:0001071//nucleic acid binding transcription factor activity	GO:0006351//transcription, DNA-dependent;GO:0009743//response to carbohydrate stimulus	gi|225442339|ref|XP_002276259.1|/3.18064e-63/PREDICTED: hypothetical protein [Vitis vinifera]
gi|48488664|gb|CN996774.1|CN996774	78	13	13.48	2.26	-2.576425819	1.28E-12	2.24E-11	-	-	-	-
gi|51241487|gb|CO901697.1|CO901697	30	5	5.18	0.87	-2.573864792	1.39E-05	0.000103822	GO:0044464//cell part	-	-	gi|255645746|gb|ACU23366.1|/8.47188e-51/unknown [Glycine max]
MDP0000248475	30	5	5.18	0.87	-2.573864792	1.39E-05	0.000103789	-	GO:0005515//protein binding	-	gi|296087415|emb|CBI34004.3|/1.47341e-43/unnamed protein product [Vitis vinifera]
MDP0000184565	30	5	5.18	0.87	-2.573864792	1.39E-05	0.000103756	-	-	-	gi|225452406|ref|XP_002273842.1|/2.16379e-92/PREDICTED: hypothetical protein [Vitis vinifera]
gi|226800280|gb|GO555469.1|GO555469	30	5	5.18	0.87	-2.573864792	1.39E-05	0.000103723	-	-	-	-
gi|116981110|gb|EG631304.1|EG631304	30	5	5.18	0.87	-2.573864792	1.39E-05	0.000103691	GO:0043231//intracellular membrane-bounded organelle	-	-	gi|225456461|ref|XP_002284464.1|/6.38095e-91/PREDICTED: similar to bHLH transcription factor Upa20 [Vitis vinifera]
gi|226756861|gb|GO512380.1|GO512380	329	55	56.84	9.55	-2.573333916	1.39E-48	7.67E-47	-	-	-	-
MDP0000146068	42	7	7.26	1.22	-2.5730884	2.32E-07	2.27E-06	-	-	-	gi|224111146|ref|XP_002332978.1|/1.38369e-63/predicted protein [Populus trichocarpa]
MDP0000396222	71	12	12.27	2.08	-2.560479816	1.64E-11	2.51E-10	GO:0031090//organelle membrane	GO:0046872//metal ion binding;GO:0019787//small conjugating protein ligase activity	GO:0006511//ubiquitin-dependent protein catabolic process;GO:0009725//response to hormone stimulus;GO:0032446//protein modification by small protein conjugation;GO:0006950//response to stress	gi|255556043|ref|XP_002519056.1|/1.71533e-90/rnf5, putative [Ricinus communis]
MDP0000243618	296	50	51.14	8.69	-2.557024078	1.36E-43	7.23E-42	GO:0043231//intracellular membrane-bounded organelle	GO:0004437//inositol or phosphatidylinositol phosphatase activity	-	gi|255543777|ref|XP_002512951.1|/1.97747e-125/myo inositol monophosphatase, putative [Ricinus communis]
gi|226787555|gb|GO542086.1|GO542086	142	24	24.53	4.17	-2.556427945	1.11E-21	3.59E-20	-	GO:0034593;GO:0004518//nuclease activity	-	gi|296083403|emb|CBI23358.3|/1.84981e-80/unnamed protein product [Vitis vinifera]
MDP0000319912	65	11	11.23	1.91	-2.555713384	1.22E-10	1.71E-09	GO:0005667//transcription factor complex	GO:0003702//RNA polymerase II transcription factor activity	GO:0006352//transcription initiation, DNA-dependent	gi|225435733|ref|XP_002285704.1|/1.12377e-74/PREDICTED: similar to TAF7 (TBP-ASSOCIATED FACTOR 7); general RNA polymerase II transcription factor [Vitis vinifera]
MDP0000816260	65	11	11.23	1.91	-2.555713384	1.22E-10	1.71E-09	GO:0043231//intracellular membrane-bounded organelle	-	GO:0006865//amino acid transport;GO:0051181//cofactor transport	gi|224108011|ref|XP_002314687.1|/0/predicted protein [Populus trichocarpa]
gi|71818243|gb|DR995634.1|DR995634	53	9	9.16	1.56	-2.553801569	6.90E-09	8.05E-08	GO:0031224//intrinsic to membrane;GO:0031410//cytoplasmic vesicle	GO:0046914//transition metal ion binding	GO:0006091//generation of precursor metabolites and energy	gi|255563723|ref|XP_002522863.1|/5.96422e-41/Early nodulin 55-2 precursor, putative [Ricinus communis]
MDP0000255237	1074	182	185.55	31.61	-2.553355061	2.03E-153	1.73E-151	-	-	-	gi|147810457|emb|CAN69808.1|/6.6344e-69/hypothetical protein VITISV_019656 [Vitis vinifera]
gi|226791651|gb|GO546333.1|GO546333	100	17	17.28	2.95	-2.550316358	1.26E-15	3.17E-14	-	-	-	gi|224126295|ref|XP_002329519.1|/1.39007e-30/predicted protein [Populus trichocarpa]
MDP0000522743	59	10	10.19	1.74	-2.54999484	9.17E-10	1.18E-08	GO:0005618//cell wall;GO:0031410//cytoplasmic vesicle	GO:0046914//transition metal ion binding;GO:0016682//oxidoreductase activity, acting on diphenols and related substances as donors, oxygen as acceptor	GO:0009628//response to abiotic stimulus;GO:0008152//metabolic process	gi|225468506|ref|XP_002270831.1|/0/PREDICTED: hypothetical protein [Vitis vinifera]
gi|54623683|gb|CV630819.1|CV630819	2235	381	386.13	66.18	-2.544619451	0	0	GO:0009532//plastid stroma	-	GO:0050896//response to stimulus	gi|33772193|gb|AAQ54533.1|/5.522e-67/putative DnaJ protein [Malus x domestica]
gi|91023557|gb|EB133975.1|EB133975	35	6	6.05	1.04	-2.540351614	3.07E-06	2.56E-05	GO:0043231//intracellular membrane-bounded organelle	GO:0005515//protein binding	-	gi|296083270|emb|CBI22906.3|/8.41637e-26/unnamed protein product [Vitis vinifera]
gi|90995615|gb|EB106036.1|EB106036	35	6	6.05	1.04	-2.540351614	3.07E-06	2.56E-05	-	-	-	-
gi|46990248|gb|CN578698.1|CN578698	251	43	43.36	7.47	-2.537184609	7.02E-37	3.34E-35	-	-	-	gi|297733860|emb|CBI15107.3|/6.60364e-09/unnamed protein product [Vitis vinifera]
MDP0000896242	41	7	7.08	1.22	-2.536868213	3.99E-07	3.78E-06	GO:0044464//cell part	GO:0004518//nuclease activity;GO:0005488//binding	-	gi|297733948|emb|CBI15195.3|/1.47337e-97/unnamed protein product [Vitis vinifera]
MDP0000226512	93	16	16.07	2.78	-2.531213141	1.59E-14	3.73E-13	GO:0031090//organelle membrane;GO:0043231//intracellular membrane-bounded organelle	GO:0046872//metal ion binding;GO:0019787//small conjugating protein ligase activity	GO:0032446//protein modification by small protein conjugation	gi|297742577|emb|CBI34726.3|/2.12051e-51/unnamed protein product [Vitis vinifera]
MDP0000769741	29	5	5.01	0.87	-2.525723297	2.39E-05	0.000171673	-	GO:0016647//oxidoreductase activity, acting on the CH-NH group of donors, oxygen as acceptor	GO:0006595//polyamine metabolic process	gi|255561152|ref|XP_002521588.1|/0/amine oxidase, putative [Ricinus communis]
MDP0000286242	139	24	24.01	4.17	-2.525516115	5.54E-21	1.74E-19	GO:0043231//intracellular membrane-bounded organelle	-	-	gi|224102601|ref|XP_002312743.1|/0/predicted protein [Populus trichocarpa]
MDP0000934357	370	64	63.92	11.12	-2.52311062	2.73E-53	1.58E-51	GO:0009528//plastid inner membrane	GO:0015151//alpha-glucoside transmembrane transporter activity	GO:0005984//disaccharide metabolic process;GO:0051707//response to other organism;GO:0005982//starch metabolic process;GO:0009628//response to abiotic stimulus;GO:0032501//multicellular organismal process;GO:0000017//alpha-glucoside transport	gi|109895092|gb|ABG47411.1|/7.78905e-178/maltose transporter [Malus x domestica]
MDP0000891117	69	12	11.92	2.08	-2.518728802	4.81E-11	7.01E-10	GO:0044464//cell part	GO:0015291//secondary active transmembrane transporter activity	GO:0015893//drug transport;GO:0048645//organ formation;GO:0051707//response to other organism	gi|255537876|ref|XP_002510003.1|/0/multidrug resistance pump, putative [Ricinus communis]
MDP0000423529	207	36	35.76	6.25	-2.516418642	2.13E-30	8.93E-29	-	GO:0035251//UDP-glucosyltransferase activity	-	gi|225433722|ref|XP_002266739.1|/0/PREDICTED: hypothetical protein [Vitis vinifera]
MDP0000579770	46	8	7.95	1.39	-2.515869977	8.97E-08	9.23E-07	-	-	-	gi|225426975|ref|XP_002265516.1|/1.23426e-88/PREDICTED: hypothetical protein [Vitis vinifera]
MDP0000202131	184	32	31.79	5.56	-2.515416228	3.47E-27	1.34E-25	-	-	-	gi|255564537|ref|XP_002523264.1|/9.13011e-77/hypothetical protein RCOM_0649410 [Ricinus communis]
MDP0000820534	184	32	31.79	5.56	-2.515416228	3.47E-27	1.34E-25	-	-	-	gi|224135123|ref|XP_002321989.1|/0/predicted protein [Populus trichocarpa]
gi|71819734|gb|DR997125.1|DR997125	109	19	18.83	3.3	-2.51249507	1.17E-16	3.09E-15	-	GO:0003916//DNA topoisomerase activity	GO:0006259//DNA metabolic process	gi|255572920|ref|XP_002527391.1|/4.67742e-06/prokaryotic DNA topoisomerase, putative [Ricinus communis]
MDP0000754718	63	11	10.88	1.91	-2.510034013	3.59E-10	4.78E-09	-	-	-	gi|280967726|gb|ACZ98532.1|/0/TNL [Malus x domestica]
MDP0000584597	349	61	60.29	10.6	-2.507854465	5.04E-50	2.86E-48	-	-	-	gi|255568076|ref|XP_002525014.1|/1.90599e-66/lung seven transmembrane receptor, putative [Ricinus communis]
MDP0000290099	80	14	13.82	2.43	-2.507729397	1.49E-12	2.57E-11	-	GO:0046872//metal ion binding	-	gi|255544003|ref|XP_002513064.1|/0/Ran GTPase binding protein, putative [Ricinus communis]
gi|50888870|gb|CO753618.1|CO753618	177	31	30.58	5.38	-2.506910329	4.30E-26	1.63E-24	-	-	-	-
MDP0000307702	120	21	20.73	3.65	-2.505751747	3.70E-18	1.05E-16	-	GO:0046872//metal ion binding	-	gi|224060383|ref|XP_002300172.1|/7.50561e-73/predicted protein [Populus trichocarpa]
MDP0000215367	114	20	19.7	3.47	-2.505188062	2.71E-17	7.39E-16	-	-	-	gi|224135837|ref|XP_002327316.1|/1.21475e-153/predicted protein [Populus trichocarpa]
gi|48382106|gb|CN909605.1|CN909605	40	7	6.91	1.22	-2.501804563	6.85E-07	6.29E-06	-	-	-	gi|224098519|ref|XP_002311204.1|/2.33392e-06/predicted protein [Populus trichocarpa]
MDP0000187224	256	45	44.23	7.82	-2.49978473	5.56E-37	2.66E-35	-	GO:0048037//cofactor binding	GO:0008152//metabolic process	gi|225429343|ref|XP_002272349.1|/1.42581e-179/PREDICTED: hypothetical protein isoform 2 [Vitis vinifera]
gi|56162333|gb|CV986459.1|CV986459	68	12	11.75	2.08	-2.498005323	8.21E-11	1.16E-09	-	-	-	-
gi|48940698|gb|CN995972.2|CN995972	68	12	11.75	2.08	-2.498005323	8.21E-11	1.16E-09	-	-	-	-
MDP0000542291	34	6	5.87	1.04	-2.496776975	5.28E-06	4.22E-05	-	-	-	gi|255553307|ref|XP_002517696.1|/1.66924e-21/TMV resistance protein N, putative [Ricinus communis]
MDP0000158878	34	6	5.87	1.04	-2.496776975	5.28E-06	4.22E-05	-	-	-	gi|225448160|ref|XP_002264958.1|/6.95426e-98/PREDICTED: hypothetical protein [Vitis vinifera]
MDP0000232865	34	6	5.87	1.04	-2.496776975	5.28E-06	4.22E-05	-	-	GO:0006396//RNA processing	gi|225432698|ref|XP_002278762.1|/0/PREDICTED: hypothetical protein [Vitis vinifera]
MDP0000193964	244	43	42.15	7.47	-2.496352483	2.91E-35	1.34E-33	-	GO:0005543//phospholipid binding	GO:0023052//signaling;GO:0006629//lipid metabolic process	gi|225424570|ref|XP_002282089.1|/0/PREDICTED: similar to oxysterol-binding family protein [Vitis vinifera]
MDP0000127808	204	36	35.24	6.25	-2.495285829	1.05E-29	4.32E-28	GO:0016020//membrane	GO:0046914//transition metal ion binding;GO:0008238//exopeptidase activity	GO:0019538//protein metabolic process;GO:0060918//auxin transport	gi|225429582|ref|XP_002280239.1|/0/PREDICTED: hypothetical protein [Vitis vinifera]
gi|51645989|gb|CV102279.1|CV102279	124	22	21.42	3.82	-2.487313937	1.46E-18	4.23E-17	GO:0044464//cell part	GO:0015297//antiporter activity	GO:0006811//ion transport	gi|60932228|gb|AAX37333.1|/8.07658e-14/Na+/H+ antiporter [Populus tomentosa]
MDP0000307243	124	22	21.42	3.82	-2.487313937	1.46E-18	4.22E-17	-	-	-	gi|225454880|ref|XP_002278790.1|/6.29559e-63/PREDICTED: hypothetical protein [Vitis vinifera]
gi|226798778|gb|GO553416.1|GO553416	45	8	7.77	1.39	-2.482829716	1.54E-07	1.54E-06	-	-	-	-
MDP0000174677	118	21	20.39	3.65	-2.481893406	1.07E-17	2.97E-16	-	-	-	gi|225431207|ref|XP_002271892.1|/0/PREDICTED: hypothetical protein [Vitis vinifera]
MDP0000296050	926	165	159.98	28.66	-2.480781042	2.85E-128	2.29E-126	GO:0031224//intrinsic to membrane	GO:0016628//oxidoreductase activity, acting on the CH-CH group of donors, NAD or NADP as acceptor;GO:0022857//transmembrane transporter activity	GO:0008152//metabolic process;GO:0071702	gi|51849625|dbj|BAD42344.1|/0/sorbitol transporter [Malus x domestica]
MDP0000157816	73	13	12.61	2.26	-2.480173598	1.88E-11	2.85E-10	-	GO:0005488//binding	GO:0006351//transcription, DNA-dependent;GO:0009743//response to carbohydrate stimulus	gi|302398747|gb|ADL36668.1|/1.70154e-126/COL domain class transcription factor [Malus x domestica]
MDP0000262802	28	5	4.84	0.87	-2.475919741	4.12E-05	0.000281211	-	-	-	gi|225425386|ref|XP_002276787.1|/1.57814e-19/PREDICTED: hypothetical protein [Vitis vinifera]
MDP0000106455	78	14	13.48	2.43	-2.471792278	4.32E-12	7.03E-11	GO:0043231//intracellular membrane-bounded organelle;GO:0031224//intrinsic to membrane	GO:0005488//binding;GO:0035250//UDP-galactosyltransferase activity	GO:0006464//protein modification process	gi|297737446|emb|CBI26647.3|/1.18062e-143/unnamed protein product [Vitis vinifera]
MDP0000311035	167	30	28.85	5.21	-2.469216041	2.60E-24	9.23E-23	GO:0043231//intracellular membrane-bounded organelle	GO:0003677//DNA binding	GO:0006139//nucleobase, nucleoside, nucleotide and nucleic acid metabolic process	gi|224118858|ref|XP_002317924.1|/2.31735e-51/predicted protein [Populus trichocarpa]
gi|226767654|gb|GO520767.1|GO520767	139	25	24.01	4.34	-2.467868456	1.84E-20	5.71E-19	-	-	-	-
gi|50890963|gb|CO755714.1|CO755714	39	7	6.74	1.22	-2.465867444	1.17E-06	1.04E-05	-	-	-	-
MDP0000072936	39	7	6.74	1.22	-2.465867444	1.17E-06	1.04E-05	GO:0016020//membrane;GO:0005576//extracellular region;GO:0043231//intracellular membrane-bounded organelle	GO:0003824//catalytic activity	GO:0006970//response to osmotic stress	gi|297736970|emb|CBI26171.3|/1.37314e-78/unnamed protein product [Vitis vinifera]
gi|48116237|gb|CN860141.1|CN860141	39	7	6.74	1.22	-2.465867444	1.17E-06	1.04E-05	-	-	-	-
MDP0000307358	1021	184	176.39	31.96	-2.46442946	3.57E-140	2.98E-138	GO:0009526//plastid envelope	-	GO:0051234//establishment of localization	gi|225438589|ref|XP_002276397.1|/0/PREDICTED: hypothetical protein [Vitis vinifera]
gi|226778584|gb|GO535596.1|GO535596	122	22	21.08	3.82	-2.464230324	4.22E-18	1.19E-16	GO:0044464//cell part	GO:0004871//signal transducer activity;GO:0004672//protein kinase activity;GO:0032559	GO:0006464//protein modification process;GO:0007167//enzyme linked receptor protein signaling pathway	gi|255549716|ref|XP_002515909.1|/7.56856e-22/Nodulation receptor kinase precursor, putative [Ricinus communis]
MDP0000290119	94	17	16.24	2.95	-2.460764773	3.10E-14	7.00E-13	-	GO:0004672//protein kinase activity;GO:0032559	GO:0006464//protein modification process	gi|147770298|emb|CAN62476.1|/0/hypothetical protein VITISV_005324 [Vitis vinifera]
MDP0000321178	83	15	14.34	2.61	-2.457923312	9.92E-13	1.74E-11	GO:0019866//organelle inner membrane;GO:0043231//intracellular membrane-bounded organelle;GO:0031224//intrinsic to membrane	-	GO:0006810//transport	gi|225443379|ref|XP_002266544.1|/5.82364e-37/PREDICTED: hypothetical protein [Vitis vinifera]
MDP0000313816	171	31	29.54	5.38	-2.456991748	1.03E-24	3.70E-23	-	GO:0016491//oxidoreductase activity;GO:0005506//iron ion binding	GO:0009411//response to UV;GO:0010208//pollen wall assembly;GO:0016129;GO:0048878//chemical homeostasis;GO:0000902//cell morphogenesis;GO:0009908//flower development	gi|70609692|gb|AAZ05071.1|/0/cytochrome P450 [Citrus sinensis]
MDP0000861303	33	6	5.7	1.04	-2.454378391	9.03E-06	6.96E-05	-	-	-	gi|224134557|ref|XP_002321852.1|/2.83907e-162/predicted protein [Populus trichocarpa]
MDP0000324427	33	6	5.7	1.04	-2.454378391	9.03E-06	6.95E-05	GO:0031410//cytoplasmic vesicle;GO:0043231//intracellular membrane-bounded organelle	-	-	gi|255540019|ref|XP_002511074.1|/1.18592e-157/conserved hypothetical protein [Ricinus communis]
MDP0000222098	33	6	5.7	1.04	-2.454378391	9.03E-06	6.95E-05	GO:0008287//protein serine/threonine phosphatase complex	GO:0008187//poly-pyrimidine tract binding;GO:0019888//protein phosphatase regulator activity	GO:0023052//signaling	gi|225447107|ref|XP_002273647.1|/0/PREDICTED: hypothetical protein [Vitis vinifera]
MDP0000787137	154	28	26.61	4.86	-2.452940291	2.32E-22	7.72E-21	GO:0031224//intrinsic to membrane	-	-	gi|224082916|ref|XP_002306890.1|/7.25356e-91/predicted protein [Populus trichocarpa]
gi|15184510|gb|AU223486.1|AU223486	44	8	7.6	1.39	-2.450914536	2.62E-07	2.55E-06	-	-	-	-
MDP0000455174	132	24	22.8	4.17	-2.450914536	2.27E-19	6.78E-18	GO:0031224//intrinsic to membrane	-	-	gi|255537165|ref|XP_002509649.1|/1.86881e-156/Triose phosphate/phosphate translocator, chloroplast precursor, putative [Ricinus communis]
MDP0000183176	93	17	16.07	2.95	-2.445583069	5.26E-14	1.14E-12	GO:0031224//intrinsic to membrane;GO:0032991//macromolecular complex;GO:0043231//intracellular membrane-bounded organelle	GO:0004871//signal transducer activity;GO:0016628//oxidoreductase activity, acting on the CH-CH group of donors, NAD or NADP as acceptor;GO:0005102//receptor binding;GO:0004713//protein tyrosine kinase activity;GO:0046983//protein dimerization activity;GO:0032559	GO:0006952//defense response;GO:0043401//steroid hormone mediated signaling pathway;GO:0040007//growth;GO:0002239//response to oomycetes;GO:0006464//protein modification process	gi|255558673|ref|XP_002520361.1|/5.70725e-168/BRASSINOSTEROID INSENSITIVE 1-associated receptor kinase 1 precursor, putative [Ricinus communis]
gi|226770436|gb|GO525248.1|GO525248	76	14	13.13	2.43	-2.433838697	1.24E-11	1.92E-10	-	-	-	gi|225431431|ref|XP_002273064.1|/4.03624e-32/PREDICTED: hypothetical protein [Vitis vinifera]
gi|48941147|gb|CO069318.2|CO069318	114	21	19.7	3.65	-2.432227261	8.83E-17	2.35E-15	-	-	-	-
MDP0000578891	434	80	74.98	13.9	-2.431420943	1.13E-59	6.83E-58	GO:0043231//intracellular membrane-bounded organelle;GO:0044444//cytoplasmic part;GO:0016020//membrane	GO:0005543//phospholipid binding;GO:0016491//oxidoreductase activity;GO:0005515//protein binding	GO:0009987//cellular process	gi|255548898|ref|XP_002515505.1|/0/clathrin assembly protein, putative [Ricinus communis]
MDP0000435007	38	7	6.57	1.22	-2.429012223	2.00E-06	1.72E-05	GO:0044424//intracellular part	-	GO:0019941//modification-dependent protein catabolic process	gi|255538200|ref|XP_002510165.1|/0/skip-2, putative [Ricinus communis]
MDP0000232602	745	138	128.71	23.97	-2.424822333	7.21E-101	5.50E-99	GO:0005770//late endosome;GO:0012505//endomembrane system;GO:0042598//vesicular fraction	GO:0005543//phospholipid binding	GO:0007041//lysosomal transport;GO:0006892//post-Golgi vesicle-mediated transport;GO:0048878//chemical homeostasis;GO:0006605//protein targeting;GO:0048513//organ development;GO:0007165//signal transduction;GO:0009630//gravitropism	gi|255578989|ref|XP_002530347.1|/0/sorting nexin 3, putative [Ricinus communis]
MDP0000301546	54	10	9.33	1.74	-2.422789775	1.33E-08	1.50E-07	GO:0000790//nuclear chromatin;GO:0008023//transcription elongation factor complex	GO:0003676//nucleic acid binding;GO:0016628//oxidoreductase activity, acting on the CH-CH group of donors, NAD or NADP as acceptor	GO:0006259//DNA metabolic process;GO:0033554//cellular response to stress;GO:0003006//developmental process involved in reproduction	gi|224141351|ref|XP_002324036.1|/0/high mobility group family [Populus trichocarpa]
gi|46423960|gb|CN444696.1|CN444696	210	39	36.28	6.77	-2.421946717	1.53E-29	6.25E-28	-	-	-	-
MDP0000318254	27	5	4.66	0.87	-2.421242649	7.05E-05	0.000457837	GO:0043231//intracellular membrane-bounded organelle;GO:0016020//membrane	-	GO:0009250//glucan biosynthetic process	gi|224056557|ref|XP_002298909.1|/0/predicted protein [Populus trichocarpa]
MDP0000282183	27	5	4.66	0.87	-2.421242649	7.05E-05	0.000457711	-	-	-	gi|255586314|ref|XP_002533808.1|/9.97549e-177/conserved hypothetical protein [Ricinus communis]
MDP0000181981	27	5	4.66	0.87	-2.421242649	7.05E-05	0.000457585	GO:0016020//membrane	GO:0004672//protein kinase activity;GO:0000166//nucleotide binding	-	gi|7573596|dbj|BAA94509.1|/9.5342e-162/protein kinase 1 [Populus nigra]
MDP0000702676	27	5	4.66	0.87	-2.421242649	7.05E-05	0.000457459	-	-	GO:0000904//cell morphogenesis involved in differentiation	gi|255564994|ref|XP_002523490.1|/9.8265e-107/Arylacetamide deacetylase, putative [Ricinus communis]
MDP0000277780	27	5	4.66	0.87	-2.421242649	7.05E-05	0.000457334	GO:0031410//cytoplasmic vesicle	-	-	gi|224060267|ref|XP_002300114.1|/2.32642e-14/predicted protein [Populus trichocarpa]
MDP0000136638	27	5	4.66	0.87	-2.421242649	7.05E-05	0.000457208	GO:0043231//intracellular membrane-bounded organelle	-	-	gi|225456189|ref|XP_002282742.1|/2.46196e-88/PREDICTED: hypothetical protein [Vitis vinifera]
MDP0000438009	27	5	4.66	0.87	-2.421242649	7.05E-05	0.000457082	GO:0009526//plastid envelope;GO:0042579//microbody;GO:0016020//membrane	GO:0017111//nucleoside-triphosphatase activity;GO:0005543//phospholipid binding;GO:0032561	GO:0007031//peroxisome organization;GO:0009207;GO:0007005//mitochondrion organization;GO:0009657//plastid organization;GO:0007275//multicellular organismal development	gi|296088789|emb|CBI38239.3|/1.67284e-149/unnamed protein product [Vitis vinifera]
gi|226805786|gb|GO559592.1|GO559592	27	5	4.66	0.87	-2.421242649	7.05E-05	0.000456957	-	-	-	-
MDP0000259955	59	11	10.19	1.91	-2.415509508	3.01E-09	3.67E-08	-	-	-	gi|224123478|ref|XP_002330324.1|/1.07582e-36/predicted protein [Populus trichocarpa]
gi|71814008|gb|DR991399.1|DR991399	59	11	10.19	1.91	-2.415509508	3.01E-09	3.67E-08	GO:0009532//plastid stroma;GO:0009526//plastid envelope	GO:0016636	GO:0051707//response to other organism;GO:0009626//plant-type hypersensitive response;GO:0006787	gi|225438706|ref|XP_002277744.1|/8.25542e-59/PREDICTED: hypothetical protein [Vitis vinifera]
gi|226814717|gb|GO569626.1|GO569626	32	6	5.53	1.04	-2.410695952	1.54E-05	0.000114239	-	-	-	-
MDP0000501867	48	9	8.29	1.56	-2.409826073	9.99E-08	1.02E-06	GO:0043231//intracellular membrane-bounded organelle	-	-	gi|147819925|emb|CAN62814.1|/2.99805e-75/hypothetical protein VITISV_031883 [Vitis vinifera]
MDP0000321343	171	32	29.54	5.56	-2.409513038	3.29E-24	1.16E-22	GO:0043231//intracellular membrane-bounded organelle	GO:0046914//transition metal ion binding;GO:0003676//nucleic acid binding	GO:0009648//photoperiodism	gi|224086134|ref|XP_002307827.1|/1.06755e-94/predicted protein [Populus trichocarpa]
gi|226807228|gb|GO562747.1|GO562747	96	18	16.59	3.13	-2.406079324	3.46E-14	7.77E-13	GO:0043231//intracellular membrane-bounded organelle	-	GO:0006810//transport	gi|225440494|ref|XP_002273794.1|/1.64556e-43/PREDICTED: hypothetical protein [Vitis vinifera]
MDP0000309313	85	16	14.68	2.78	-2.40069518	1.10E-12	1.93E-11	GO:0031410//cytoplasmic vesicle	GO:0004175//endopeptidase activity;GO:0042623//ATPase activity, coupled;GO:0032559	GO:0019538//protein metabolic process	gi|302143952|emb|CBI23057.3|/1.97584e-165/unnamed protein product [Vitis vinifera]
MDP0000504024	69	13	11.92	2.26	-2.398989558	1.56E-10	2.14E-09	-	-	-	-
gi|226794082|gb|GO548843.1|GO548843	69	13	11.92	2.26	-2.398989558	1.56E-10	2.14E-09	-	-	-	-
gi|48394782|gb|CN921969.1|CN921969	302	57	52.17	9.9	-2.397720003	2.38E-41	1.21E-39	-	-	-	-
MDP0000166642	164	31	28.33	5.38	-2.396652524	4.00E-23	1.37E-21	GO:0043231//intracellular membrane-bounded organelle	-	-	gi|225428302|ref|XP_002282835.1|/4.09836e-108/PREDICTED: hypothetical protein [Vitis vinifera]
gi|46615365|gb|CN494144.1|CN494144	53	10	9.16	1.74	-2.396260292	2.25E-08	2.49E-07	-	-	-	-
MDP0000220028	53	10	9.16	1.74	-2.396260292	2.25E-08	2.49E-07	GO:0043231//intracellular membrane-bounded organelle;GO:0031224//intrinsic to membrane	GO:0004553//hydrolase activity, hydrolyzing O-glycosyl compounds	GO:0006678//glucosylceramide metabolic process	gi|255575898|ref|XP_002528846.1|/0/conserved hypothetical protein [Ricinus communis]
gi|226783933|gb|GO538022.1|GO538022	58	11	10.02	1.91	-2.391237965	5.09E-09	6.01E-08	GO:0031410//cytoplasmic vesicle	-	-	gi|255645835|gb|ACU23408.1|/6.06936e-20/unknown [Glycine max]
MDP0000133444	253	48	43.71	8.34	-2.389844089	9.00E-35	4.11E-33	GO:0044464//cell part	-	-	gi|225457081|ref|XP_002283199.1|/3.32966e-90/PREDICTED: hypothetical protein [Vitis vinifera]
gi|226754803|gb|GO512160.1|GO512160	37	7	6.39	1.22	-2.388934783	3.40E-06	2.81E-05	-	-	-	-
MDP0000225134	37	7	6.39	1.22	-2.388934783	3.40E-06	2.81E-05	-	GO:0019787//small conjugating protein ligase activity	GO:0019941//modification-dependent protein catabolic process;GO:0032446//protein modification by small protein conjugation	gi|14484934|gb|AAK62819.1|/5.58441e-101/ubiquitin conjugating enzyme 2 [Solanum lycopersicum]
MDP0000284498	37	7	6.39	1.22	-2.388934783	3.40E-06	2.81E-05	GO:0016020//membrane	-	-	gi|255575029|ref|XP_002528420.1|/3.8966e-63/hypothetical protein RCOM_0615680 [Ricinus communis]
gi|226783911|gb|GO538000.1|GO538000	42	8	7.26	1.39	-2.384884665	7.56E-07	6.91E-06	-	-	-	-
gi|226771320|gb|GO528385.1|GO528385	42	8	7.26	1.39	-2.384884665	7.56E-07	6.91E-06	-	GO:0016791//phosphatase activity	-	gi|224059158|ref|XP_002299744.1|/3.87952e-16/predicted protein [Populus trichocarpa]
MDP0000291936	47	9	8.12	1.56	-2.379933698	1.69E-07	1.68E-06	GO:0031410//cytoplasmic vesicle	-	-	gi|255542892|ref|XP_002512509.1|/3.50929e-65/conserved hypothetical protein [Ricinus communis]
MDP0000086480	47	9	8.12	1.56	-2.379933698	1.69E-07	1.68E-06	GO:0043231//intracellular membrane-bounded organelle	GO:0048037//cofactor binding;GO:0016454	GO:0006670//sphingosine metabolic process;GO:0009639//response to red or far red light;GO:0048229//gametophyte development	gi|27753609|dbj|BAC55228.1|/0/serine palmitoyltransferase [Lotus japonicus]
MDP0000853195	68	13	11.75	2.26	-2.378266079	2.63E-10	3.55E-09	-	-	-	gi|297742961|emb|CBI35828.3|/0/unnamed protein product [Vitis vinifera]
gi|226793497|gb|GO548426.1|GO548426	68	13	11.75	2.26	-2.378266079	2.63E-10	3.55E-09	-	GO:0016772//transferase activity, transferring phosphorus-containing groups;GO:0016831//carboxy-lyase activity;GO:0032559	GO:0006720//isoprenoid metabolic process;GO:0006796//phosphate metabolic process	gi|157042753|gb|ABV02028.1|/5.0143e-26/mevalonate diphosphate decarboxylase [Nicotiana langsdorffii x Nicotiana sanderae]
MDP0000262273	406	78	70.14	13.55	-2.371944579	2.34E-54	1.37E-52	-	GO:0004672//protein kinase activity	GO:0006464//protein modification process	gi|225432806|ref|XP_002279386.1|/0/PREDICTED: hypothetical protein [Vitis vinifera]
gi|51571275|gb|CV091936.1|CV091936	676	130	116.79	22.58	-2.370799359	2.58E-89	1.87E-87	-	-	-	gi|224069164|ref|XP_002326290.1|/1.43229e-18/predicted protein [Populus trichocarpa]
MDP0000189652	26	5	4.49	0.87	-2.367628139	0.000120125	0.000742664	GO:0016020//membrane;GO:0043231//intracellular membrane-bounded organelle	GO:0000166//nucleotide binding	-	gi|224061989|ref|XP_002300699.1|/1.73342e-99/predicted protein [Populus trichocarpa]
MDP0000432855	57	11	9.85	1.91	-2.366551086	8.59E-09	9.92E-08	-	GO:0005488//binding	GO:0019941//modification-dependent protein catabolic process	gi|225463914|ref|XP_002266510.1|/3.79893e-141/PREDICTED: hypothetical protein [Vitis vinifera]
gi|226805619|gb|GO560833.1|GO560833	57	11	9.85	1.91	-2.366551086	8.59E-09	9.91E-08	-	GO:0008146//sulfotransferase activity	GO:0009719;GO:0031407//oxylipin metabolic process	gi|224075880|ref|XP_002304810.1|/4.05862e-31/predicted protein [Populus trichocarpa]
MDP0000196555	57	11	9.85	1.91	-2.366551086	8.59E-09	9.91E-08	GO:0009526//plastid envelope;GO:0009534//chloroplast thylakoid;GO:0009570//chloroplast stroma;GO:0033178//proton-transporting two-sector ATPase complex, catalytic domain	GO:0015078//hydrogen ion transmembrane transporter activity	GO:0006952//defense response;GO:0006818//hydrogen transport;GO:0009767//photosynthetic electron transport chain;GO:0006754//ATP biosynthetic process	gi|224135871|ref|XP_002327324.1|/1.1079e-69/predicted protein [Populus trichocarpa]
MDP0000208418	31	6	5.36	1.04	-2.365649472	2.61E-05	0.000186677	-	-	-	gi|296088809|emb|CBI38259.3|/4.8661e-64/unnamed protein product [Vitis vinifera]
gi|226748541|gb|GO504570.1|GO504570	31	6	5.36	1.04	-2.365649472	2.61E-05	0.000186621	-	-	-	-
MDP0000592543	31	6	5.36	1.04	-2.365649472	2.61E-05	0.000186564	-	-	-	gi|297738582|emb|CBI27827.3|/7.05174e-59/unnamed protein product [Vitis vinifera]
gi|46602324|gb|CN488983.1|CN488983	31	6	5.36	1.04	-2.365649472	2.61E-05	0.000186508	GO:0044464//cell part	-	-	gi|296081736|emb|CBI20741.3|/5.73534e-13/unnamed protein product [Vitis vinifera]
MDP0000321312	31	6	5.36	1.04	-2.365649472	2.61E-05	0.000186451	-	-	-	gi|296084312|emb|CBI24700.3|/0/unnamed protein product [Vitis vinifera]
MDP0000304794	31	6	5.36	1.04	-2.365649472	2.61E-05	0.000186395	-	GO:0031406//carboxylic acid binding;GO:0016774//phosphotransferase activity, carboxyl group as acceptor	GO:0008652//cellular amino acid biosynthetic process;GO:0006796//phosphate metabolic process	gi|224065286|ref|XP_002301756.1|/9.80829e-121/predicted protein [Populus trichocarpa]
MDP0000738631	419	81	72.39	14.07	-2.363168088	8.45E-56	5.03E-54	-	-	-	gi|255585781|ref|XP_002533570.1|/2.22041e-38/Ocs element-binding factor, putative [Ricinus communis]
MDP0000129126	687	133	118.69	23.1	-2.361233632	2.63E-90	1.92E-88	-	GO:0005488//binding	GO:0006915//apoptosis	gi|224134647|ref|XP_002321874.1|/3.29963e-119/predicted protein [Populus trichocarpa]
gi|91027596|gb|EB138014.1|EB138014	217	42	37.49	7.3	-2.360537457	1.24E-29	5.07E-28	-	GO:0005543//phospholipid binding	-	gi|255633474|gb|ACU17095.1|/5.22258e-69/unknown [Glycine max]
MDP0000939989	1932	375	333.78	65.14	-2.357281887	3.96E-250	3.70E-248	GO:0043234//protein complex;GO:0044424//intracellular part	GO:0046872//metal ion binding;GO:0016836//hydro-lyase activity	GO:0006007//glucose catabolic process	gi|1169534|sp|P42896.1|ENO_RICCO/0/RecName: Full=Enolase; AltName: Full=2-phospho-D-glycerate hydro-lyase; AltName: Full=2-phosphoglycerate dehydratase
MDP0000125000	113	22	19.52	3.82	-2.35330851	4.65E-16	1.19E-14	GO:0031410//cytoplasmic vesicle	-	-	gi|225430460|ref|XP_002285494.1|/2.00647e-173/PREDICTED: hypothetical protein [Vitis vinifera]
MDP0000278944	513	100	88.63	17.37	-2.351197359	1.54E-67	1.00E-65	GO:0044464//cell part	-	GO:0006810//transport;GO:0006996//organelle organization	gi|255540279|ref|XP_002511204.1|/0/Conserved oligomeric Golgi complex component, putative [Ricinus communis]
MDP0000524028	36	7	6.22	1.22	-2.350033433	5.75E-06	4.57E-05	GO:0005667//transcription factor complex	GO:0003702//RNA polymerase II transcription factor activity	GO:0006352//transcription initiation, DNA-dependent	gi|225435733|ref|XP_002285704.1|/3.08716e-57/PREDICTED: similar to TAF7 (TBP-ASSOCIATED FACTOR 7); general RNA polymerase II transcription factor [Vitis vinifera]
gi|116979900|gb|EG631209.1|EG631209	36	7	6.22	1.22	-2.350033433	5.75E-06	4.57E-05	-	GO:0016747//transferase activity, transferring acyl groups other than amino-acyl groups	-	gi|255547850|ref|XP_002514982.1|/8.15942e-111/3'-N-debenzoyl-2'-deoxytaxol N-benzoyltransferase, putative [Ricinus communis]
MDP0000278323	82	16	14.17	2.78	-2.34968297	5.27E-12	8.50E-11	GO:0043231//intracellular membrane-bounded organelle	GO:0003824//catalytic activity	-	gi|255537465|ref|XP_002509799.1|/2.72662e-155/2-deoxyglucose-6-phosphate phosphatase, putative [Ricinus communis]
MDP0000134335	46	9	7.95	1.56	-2.349408831	2.85E-07	2.75E-06	-	-	-	gi|225461906|ref|XP_002266659.1|/5.26452e-86/PREDICTED: hypothetical protein [Vitis vinifera]
MDP0000169680	41	8	7.08	1.39	-2.348664477	1.28E-06	1.13E-05	GO:0009536//plastid	GO:0016763//transferase activity, transferring pentosyl groups	-	gi|255573995|ref|XP_002527915.1|/0/anthranilate phosphoribosyltransferase, putative [Ricinus communis]
gi|91041749|gb|EB152167.1|EB152167	41	8	7.08	1.39	-2.348664477	1.28E-06	1.13E-05	-	-	-	-
MDP0000034413	51	10	8.81	1.74	-2.340054713	6.41E-08	6.71E-07	GO:0043231//intracellular membrane-bounded organelle;GO:0044444//cytoplasmic part	GO:0016868//intramolecular transferase activity, phosphotransferases	GO:0006290//pyrimidine dimer repair;GO:0009416//response to light stimulus	gi|225427306|ref|XP_002281997.1|/0/PREDICTED: hypothetical protein isoform 2 [Vitis vinifera]
gi|48413637|gb|CN940824.1|CN940824	51	10	8.81	1.74	-2.340054713	6.41E-08	6.70E-07	-	-	-	-
gi|71820252|gb|DR997643.1|DR997643	173	34	29.89	5.91	-2.338432862	1.12E-23	3.89E-22	-	-	-	-
MDP0000146390	71	14	12.27	2.43	-2.33610703	1.69E-10	2.32E-09	-	GO:0003677//DNA binding;GO:0001071//nucleic acid binding transcription factor activity	GO:0050896//response to stimulus;GO:0010467//gene expression	gi|302399139|gb|ADL36864.1|/5.25156e-160/WRKY domain class transcription factor [Malus x domestica]
MDP0000686466	243	48	41.98	8.34	-2.331582878	1.56E-32	6.80E-31	GO:0016020//membrane	-	GO:0009832//plant-type cell wall biogenesis	gi|224140183|ref|XP_002323464.1|/4.75954e-69/predicted protein [Populus trichocarpa]
gi|226778379|gb|GO535297.1|GO535297	101	20	17.45	3.47	-2.330219469	2.45E-14	5.61E-13	-	-	-	-
MDP0000334305	96	19	16.59	3.3	-2.329775957	1.07E-13	2.20E-12	-	-	-	gi|224135123|ref|XP_002321989.1|/0/predicted protein [Populus trichocarpa]
gi|48284895|gb|CN898654.1|CN898654	469	93	81.03	16.15	-2.326921976	3.94E-61	2.43E-59	-	-	-	gi|224057176|ref|XP_002299157.1|/4.61512e-19/predicted protein [Populus trichocarpa]
MDP0000297753	161	32	27.81	5.56	-2.322446957	5.78E-22	1.89E-20	-	GO:0005515//protein binding	-	gi|224066179|ref|XP_002302022.1|/2.48128e-84/predicted protein [Populus trichocarpa]
gi|71820365|gb|DR997756.1|DR997756	60	12	10.37	2.08	-2.317760461	5.49E-09	6.46E-08	-	-	-	gi|121489805|emb|CAK18873.1|/1.06681e-12/hypothetical protein precursor [Phillyrea latifolia]
gi|226794606|gb|GO550007.1|GO550007	60	12	10.37	2.08	-2.317760461	5.49E-09	6.46E-08	GO:0043231//intracellular membrane-bounded organelle	GO:0003676//nucleic acid binding	-	gi|297735143|emb|CBI17505.3|/2.88191e-11/unnamed protein product [Vitis vinifera]
MDP0000202889	60	12	10.37	2.08	-2.317760461	5.49E-09	6.46E-08	-	GO:0046914//transition metal ion binding	-	gi|225439084|ref|XP_002265092.1|/2.27737e-171/PREDICTED: hypothetical protein [Vitis vinifera]
MDP0000537360	30	6	5.18	1.04	-2.31636857	4.42E-05	0.000299932	GO:0044424//intracellular part	GO:0051540;GO:0008168//methyltransferase activity	GO:0042254//ribosome biogenesis;GO:0009451//RNA modification	gi|225428987|ref|XP_002265287.1|/6.10833e-142/PREDICTED: hypothetical protein [Vitis vinifera]
MDP0000244238	125	25	21.6	4.34	-2.315264365	2.68E-17	7.33E-16	GO:0044464//cell part	GO:0046914//transition metal ion binding	-	gi|4091806|gb|AAC99310.1|/1.04472e-174/CONSTANS-like protein 2 [Malus x domestica]
gi|50888165|gb|CO752912.1|CO752912	55	11	9.5	1.91	-2.314354875	2.43E-08	2.67E-07	-	-	-	-
gi|48409238|gb|CN936425.1|CN936425	95	19	16.41	3.3	-2.314037309	1.78E-13	3.54E-12	-	-	-	-
gi|48488667|gb|CN996777.1|CN996777	80	16	13.82	2.78	-2.313600828	1.48E-11	2.28E-10	-	GO:0003824//catalytic activity;GO:0046914//transition metal ion binding	GO:0008152//metabolic process	gi|225428914|ref|XP_002285394.1|/1.93063e-27/PREDICTED: hypothetical protein [Vitis vinifera]
gi|226804189|gb|GO560413.1|GO560413	40	8	6.91	1.39	-2.313600828	2.15E-06	1.83E-05	GO:0030529//ribonucleoprotein complex;GO:0043231//intracellular membrane-bounded organelle	GO:0005488//binding	-	gi|255628153|gb|ACU14421.1|/4.82807e-30/unknown [Glycine max]
MDP0000190654	75	15	12.96	2.61	-2.311944006	6.47E-11	9.29E-10	-	-	-	gi|284026888|gb|ADB66335.1|/1.05118e-110/CC-NBS-LRR protein [Quercus suber]
gi|226784505|gb|GO538072.1|GO538072	35	7	6.05	1.22	-2.310053995	9.70E-06	7.44E-05	-	-	-	-
MDP0000154362	35	7	6.05	1.22	-2.310053995	9.70E-06	7.44E-05	GO:0031224//intrinsic to membrane	GO:0015149//hexose transmembrane transporter activity;GO:0016628//oxidoreductase activity, acting on the CH-CH group of donors, NAD or NADP as acceptor	GO:0008645//hexose transport;GO:0008152//metabolic process	gi|255552117|ref|XP_002517103.1|/0/sugar transporter, putative [Ricinus communis]
MDP0000168881	35	7	6.05	1.22	-2.310053995	9.70E-06	7.43E-05	GO:0043231//intracellular membrane-bounded organelle	GO:0016620//oxidoreductase activity, acting on the aldehyde or oxo group of donors, NAD or NADP as acceptor	GO:0008152//metabolic process	gi|225469666|ref|XP_002266379.1|/0/PREDICTED: hypothetical protein [Vitis vinifera]
MDP0000303819	35	7	6.05	1.22	-2.310053995	9.70E-06	7.43E-05	GO:0043231//intracellular membrane-bounded organelle	GO:0004702//receptor signaling protein serine/threonine kinase activity;GO:0032559	GO:0006464//protein modification process	gi|225450464|ref|XP_002280159.1|/0/PREDICTED: hypothetical protein [Vitis vinifera]
MDP0000143208	35	7	6.05	1.22	-2.310053995	9.70E-06	7.43E-05	-	-	-	gi|225455726|ref|XP_002273274.1|/3.85929e-162/PREDICTED: hypothetical protein [Vitis vinifera]
MDP0000302250	244	49	42.15	8.51	-2.308301594	2.81E-32	1.22E-30	-	-	-	gi|225431314|ref|XP_002277083.1|/0/PREDICTED: hypothetical protein [Vitis vinifera]
MDP0000823167	239	48	41.29	8.34	-2.30767313	1.20E-31	5.16E-30	GO:0009536//plastid	-	-	gi|225461142|ref|XP_002280047.1|/3.17316e-83/PREDICTED: hypothetical protein [Vitis vinifera]
gi|226794093|gb|GO549398.1|GO549398	497	100	85.86	17.37	-2.305388419	5.45E-64	3.45E-62	GO:0044464//cell part	-	GO:0009725//response to hormone stimulus;GO:0006972//hyperosmotic response;GO:0009791//post-embryonic development;GO:0048229//gametophyte development;GO:0006914//autophagy	gi|255540165|ref|XP_002511147.1|/1.85076e-33/Protein HVA22, putative [Ricinus communis]
MDP0000308582	119	24	20.56	4.17	-2.301720976	1.94E-16	5.05E-15	-	GO:0016741	GO:0006730//one-carbon metabolic process	gi|255556137|ref|XP_002519103.1|/2.69753e-137/NAD dependent epimerase/dehydratase, putative [Ricinus communis]
MDP0000187837	109	22	18.83	3.82	-2.301388457	3.63E-15	8.90E-14	GO:0043231//intracellular membrane-bounded organelle	GO:0003676//nucleic acid binding;GO:0003824//catalytic activity	GO:0006310//DNA recombination;GO:0034086;GO:0007127//meiosis I;GO:0000729//DNA double-strand break processing	gi|225461890|ref|XP_002264649.1|/1.48301e-87/PREDICTED: hypothetical protein [Vitis vinifera]
MDP0000286029	1105	223	190.9	38.74	-2.300921244	8.55E-140	7.13E-138	GO:0043231//intracellular membrane-bounded organelle	GO:0004428//inositol or phosphatidylinositol kinase activity;GO:0005488//binding;GO:0016773//phosphotransferase activity, alcohol group as acceptor	GO:0006950//response to stress;GO:0008152//metabolic process	gi|302142133|emb|CBI19336.3|/1.20347e-130/unnamed protein product [Vitis vinifera]
gi|226806849|gb|GO564169.1|GO564169	183	37	31.62	6.43	-2.297946725	1.81E-24	6.49E-23	GO:0016020//membrane;GO:0031410//cytoplasmic vesicle;GO:0043231//intracellular membrane-bounded organelle	GO:0016653//oxidoreductase activity, acting on NADH or NADPH, heme protein as acceptor	GO:0006091//generation of precursor metabolites and energy	gi|16648905|gb|AAL24304.1|/6.21064e-26/NADH-cytochrome b5 reductase [Arabidopsis thaliana]
[truncated: 1,309 more rows]
